# Supplementary material for: Crystal structure of (E)-2-{[(6-meth­oxy-1,3-benzo­thia­zol-2-yl)imino]­meth­yl}phenol
Source: Acta Crystallogr E Crystallogr Commun. 2015 Mar 21;71(Pt 4):385–7. doi: 10.1107/S2056989015005228 (PMC4438847; doi:10.1107/S2056989015005228)
Supplement: Supplementary file 1 [file e-71-00385-sup1.cif]

##############################################################################
#                                                                            #
# This CIF contains the data in a paper accepted for publication in          #
# Acta Crystallographica Section E. It conforms to the requirements of       #
# Notes for Authors for Acta Crystallographica Section E, and has been       #
# peer reviewed under the auspices of the IUCr Commission on Journals.       #
#                                                                            #
# Full details of the Crystallographic Information File format               #
# are given in the paper "The Crystallographic Information File (CIF):       #
# a New Standard Archive File for Crystallography" by S. R. Hall, F. H.      #
# Allen and I. D. Brown [Acta Cryst. (1991), A47, 655-685].                  #
#                                                                            #
# The current version of the core CIF dictionary is obtainable from          #
# ftp://ftp.iucr.org/pub/cif_core.dic.                                       #
#                                                                            #
# Software is freely available for graphical display of the structure(s)     #
# in this CIF. For information consult the CIF software page                 #
# http://www.iucr.org/resources/cif/software.                                #
#                                                                            #
# This file may be used for bona fide research purposes within the           #
# scientific community so long as proper attribution is given to the journal # 
# article from which it was obtained.                                        #
#                                                                            #
##############################################################################
data_I
_database_code_depnum_ccdc_archive 'CCDC 1053989'
_audit_creation_method     SHELXL-2013
_journal_date_recd_electronic     2015-03-04
_journal_date_accepted     2015-03-13
_journal_name_full     'Acta Crystallographica, Section E'
_journal_year     2015
_journal_volume     71
_journal_issue      4
_journal_page_first     385
_journal_page_last     387
_journal_paper_category     GO
_journal_paper_doi     10.1107/S2056989015005228
_journal_coeditor_code     HG5435
_publ_contact_author_name     'Ray J. Butcher'
_publ_contact_author_address
;
Department of Chemistry
Howard University
525 College Street NW
Washington
DC 20059
USA
;
_publ_contact_author_email     'rbutcher99@yahoo.com'
_publ_contact_author_fax     '202-806-5442'
_publ_contact_author_phone     '703-585-6631'
_publ_section_title
;
Crystal structure of
(<i>E</i>)-2-{[(6-methoxy-1,3-benzothiazol-2-yl)imino]methyl}phenol
;
loop_
    _publ_author_name
    _publ_author_footnote
    _publ_author_address
    'Hijji, Yousef' .
;
Department of Chemistry and Earth Sciences, Qatar University,
Doha,
Qatar
;
    'Barare, Belygona' .
;
Chemistry Department,
Morgan State University,
Baltimore
MD 21251,
USA
;
    'Wairia, Gilbert' .
;
Chemistry Department,
Morgan State University,
Baltimore
MD 21251,
USA
;
    'Butcher, Ray J.' .
;
Department of Chemistry
Howard University
525 College Street NW
Washington
DC 20059
USA
;
    'Wikaira, Jan' .
;
Department of Chemistry,
University of Canterbury,
Private Bag 4800,
Christchurch,
New Zealand
;
_publ_section_synopsis
;
The title compound crystallizes with two molecules in the asymmetric unit
(<i>Z</i>' = 2) which are linked into dimers by <i>R</i>~2~^2^(20) C---H...O
interactions. These dimers are further lined into sheets in the <i>ab</i>
plane by weak intermolecular C---H...N interactions.
;
_chemical_name_systematic
;
(<i>E</i>)-2-{[(6-Methoxy-1,3-benzothiazol-2-yl)imino]methyl}phenol
;
_chemical_name_common     ?
_chemical_formula_moiety     'C15 H12 N2 O2 S'
_chemical_formula_sum     'C15 H12 N2 O2 S'
_chemical_formula_iupac     'C15 H12 N2 O2 S'
_chemical_formula_weight     284.33
_chemical_melting_point     ?
_shelx_space_group_comment
;
The symmetry employed for this shelxl refinement is uniquely defined
by the following loop, which should always be used as a source of
symmetry information in preference to the above space-group names.
They are only intended as comments.
;
_space_group_crystal_system     orthorhombic
_space_group_name_H-M_alt     'P n a 21'
_space_group_name_Hall     'P 2c -2n'
loop_
    _space_group_symop_operation_xyz
    'x, y, z'
    '-x, -y, z+1/2'
    '-x+1/2, y+1/2, z+1/2'
    'x+1/2, -y+1/2, z'
_cell_length_a     35.623(2)
_cell_length_b     3.8172(2)
_cell_length_c     18.6525(8)
_cell_angle_alpha     90
_cell_angle_beta     90
_cell_angle_gamma     90
_cell_volume     2536.4(2)
_cell_formula_units_Z     8
_cell_measurement_reflns_used     2917
_cell_measurement_theta_min     4.7350
_cell_measurement_theta_max     76.0490
_cell_measurement_temperature     120(2)
_exptl_crystal_description
;
needle
;
_exptl_crystal_colour     'yellow--orange'
_exptl_crystal_size_max     0.38
_exptl_crystal_size_mid     0.09
_exptl_crystal_size_min     0.06
_exptl_crystal_density_diffrn     1.489
_exptl_crystal_density_meas     ?
_exptl_crystal_density_method     ?
_exptl_crystal_F_000     1184
_exptl_absorpt_coefficient_mu     2.296
_exptl_absorpt_correction_type     multi-scan
_exptl_absorpt_process_details
;
(CrysAlis PRO; Agilent, 2012)
;
_shelx_estimated_absorpt_T_min     ?
_shelx_estimated_absorpt_T_max     ?
_exptl_absorpt_correction_T_min     0.573
_exptl_absorpt_correction_T_max     0.863
_exptl_special_details     ?
_diffrn_ambient_temperature     120(2)
_diffrn_radiation_type     CuK\a
_diffrn_radiation_wavelength     1.54178
_diffrn_measurement_device_type
                                   'Agilent SuperNova (Dual, Cu at zero, Atlas)'
_diffrn_measurement_method     '\w scans'
_diffrn_detector_area_resol_mean     5.3250
_diffrn_reflns_number     6990
_diffrn_reflns_av_R_equivalents     0.0449
_diffrn_reflns_theta_min     3.431
_diffrn_reflns_theta_max     76.218
_diffrn_reflns_theta_full     67.500
_diffrn_measured_fraction_theta_max     0.981
_diffrn_measured_fraction_theta_full     0.991
_diffrn_reflns_limit_h_min     -41
_diffrn_reflns_limit_h_max     44
_diffrn_reflns_limit_k_min     -2
_diffrn_reflns_limit_k_max     4
_diffrn_reflns_limit_l_min     -20
_diffrn_reflns_limit_l_max     23
_refine_special_details
;
Refined as a 2-component inversion twin.
;
_reflns_number_total     3895
_reflns_number_gt     3677
_reflns_threshold_expression     I>2\s(I)
_refine_ls_structure_factor_coef     Fsqd
_refine_ls_matrix_type     full
_refine_ls_R_factor_all     0.0762
_refine_ls_R_factor_gt     0.0726
_refine_ls_wR_factor_gt     0.1854
_refine_ls_wR_factor_ref     0.1885
_refine_ls_goodness_of_fit_ref     1.093
_refine_ls_restrained_S_all     1.093
_refine_ls_number_reflns     3895
_refine_ls_number_parameters     364
_refine_ls_number_restraints     1
_refine_ls_hydrogen_treatment     constr
_refine_ls_weighting_scheme     calc
_refine_ls_weighting_details
              'w=1/[\s^2^(Fo^2^)+(0.0845P)^2^+6.6687P] where P=(Fo^2^+2Fc^2^)/3'
_atom_sites_solution_hydrogens     mixed
_atom_sites_solution_primary     ?
_atom_sites_solution_secondary     ?
_refine_ls_shift/su_max     0.000
_refine_ls_shift/su_mean     0.000
_refine_diff_density_max     1.007
_refine_diff_density_min     -0.740
_refine_ls_extinction_method     none
_refine_ls_extinction_coef     .
_refine_ls_abs_structure_details
;
Refined as an inversion twin.
;
_refine_ls_abs_structure_Flack     0.65(5)
loop_
    _atom_type_symbol
    _atom_type_description
    _atom_type_scat_dispersion_real
    _atom_type_scat_dispersion_imag
    _atom_type_scat_source
    'C' 'C' 0.0181 0.0091
                         'International Tables Vol C Tables 4.2.6.8 and 6.1.1.4'
    'H' 'H' 0.0000 0.0000
                         'International Tables Vol C Tables 4.2.6.8 and 6.1.1.4'
    'N' 'N' 0.0311 0.0180
                         'International Tables Vol C Tables 4.2.6.8 and 6.1.1.4'
    'O' 'O' 0.0492 0.0322
                         'International Tables Vol C Tables 4.2.6.8 and 6.1.1.4'
    'S' 'S' 0.3331 0.5567
                         'International Tables Vol C Tables 4.2.6.8 and 6.1.1.4'
_computing_data_collection
;
CrysAlis PRO (Agilent, 2012)
;
_computing_cell_refinement
;
CrysAlis PRO (Agilent, 2012)
;
_computing_data_reduction
;
CrysAlis PRO (Agilent, 2012)
;
_computing_structure_solution
;
SUPERFLIP (Palatinus et al., 2007)
;
_computing_structure_refinement
;
SHELXL2013 (Sheldrick, 2008)
;
_computing_molecular_graphics
;
SHELXTL (Sheldrick, 2008)
;
_computing_publication_material
;
SHELXTL (Sheldrick, 2008)
;
loop_
    _atom_site_type_symbol
    _atom_site_label
    _atom_site_fract_x
    _atom_site_fract_y
    _atom_site_fract_z
    _atom_site_U_iso_or_equiv
    _atom_site_adp_type
    _atom_site_calc_flag
    _atom_site_occupancy
    _atom_site_disorder_assembly
    _atom_site_disorder_group
    S S1A 0.87402(5) 0.3471(4) 0.32176(9) 0.0241(4) Uani d 1 . .
    O O1A 0.97069(15) 0.6508(16) 0.4723(3) 0.0337(13) Uani d 1 . .
    H H1A 0.9559 0.6313 0.4376 0.050 Uiso d 1 . .
    O O2A 0.78912(15) -0.1334(15) 0.1150(3) 0.0283(12) Uani d 1 . .
    N N1A 0.94790(18) 0.3743(16) 0.3497(4) 0.0250(13) Uani d 1 . .
    N N2A 0.92781(17) 0.1374(18) 0.2372(4) 0.0283(13) Uani d 1 . .
    C C1A 1.0055(2) 0.5657(19) 0.4512(4) 0.0261(15) Uani d 1 . .
    C C2A 1.0359(2) 0.648(2) 0.4958(4) 0.0306(16) Uani d 1 . .
    H H1 1.0314 0.7620 0.5402 0.037 Uiso calc 1 . .
    C C3A 1.0718(2) 0.568(2) 0.4768(4) 0.0318(17) Uani d 1 . .
    H H2 1.0919 0.6241 0.5082 0.038 Uiso calc 1 . .
    C C4A 1.0793(2) 0.403(2) 0.4114(5) 0.0274(15) Uani d 1 . .
    H H3 1.1045 0.3592 0.3970 0.033 Uiso calc 1 . .
    C C5A 1.0495(2) 0.303(2) 0.3674(4) 0.0274(16) Uani d 1 . .
    H H4 1.0542 0.1730 0.3249 0.033 Uiso calc 1 . .
    C C6A 1.0126(2) 0.394(2) 0.3862(4) 0.0274(16) Uani d 1 . .
    C C7A 0.9824(2) 0.2951(18) 0.3370(4) 0.0238(15) Uani d 1 . .
    H H5 0.9884 0.1694 0.2946 0.029 Uiso calc 1 . .
    C C8A 0.9213(2) 0.2730(17) 0.2996(4) 0.0225(14) Uani d 1 . .
    C C9A 0.89431(19) 0.0635(19) 0.2017(4) 0.0237(14) Uani d 1 . .
    C C10A 0.8905(2) -0.087(2) 0.1348(4) 0.0265(15) Uani d 1 . .
    H H10A 0.9120 -0.1510 0.1078 0.032 Uiso calc 1 . .
    C C11A 0.8548(2) -0.1449(19) 0.1075(4) 0.0264(16) Uani d 1 . .
    H H11A 0.8521 -0.2508 0.0617 0.032 Uiso calc 1 . .
    C C12A 0.8227(2) -0.0498(17) 0.1462(4) 0.0212(14) Uani d 1 . .
    C C13A 0.8255(2) 0.1077(19) 0.2129(4) 0.0254(15) Uani d 1 . .
    H H13A 0.8037 0.1706 0.2392 0.031 Uiso calc 1 . .
    C C14A 0.8617(2) 0.1715(18) 0.2403(4) 0.0240(14) Uani d 1 . .
    C C15A 0.75623(19) -0.027(2) 0.1521(5) 0.0289(16) Uani d 1 . .
    H H15A 0.7340 -0.1033 0.1254 0.043 Uiso calc 1 . .
    H H15B 0.7560 0.2289 0.1566 0.043 Uiso calc 1 . .
    H H15C 0.7560 -0.1328 0.2000 0.043 Uiso calc 1 . .
    S S1B 0.87656(5) 0.8509(4) 0.49182(9) 0.0246(4) Uani d 1 . .
    O O1B 0.78077(16) 0.5412(16) 0.3390(3) 0.0361(14) Uani d 1 . .
    H H1B 0.7960 0.6119 0.3701 0.054 Uiso d 1 . .
    O O2B 0.95964(15) 1.3166(15) 0.7026(3) 0.0293(12) Uani d 1 . .
    N N1B 0.80272(18) 0.8089(15) 0.4624(4) 0.0247(13) Uani d 1 . .
    N N2B 0.82255(17) 1.0626(16) 0.5746(4) 0.0263(13) Uani d 1 . .
    C C1B 0.7453(2) 0.5753(18) 0.3644(4) 0.0248(15) Uani d 1 . .
    C C2B 0.7160(2) 0.4583(19) 0.3210(5) 0.0291(15) Uani d 1 . .
    H H6 0.7209 0.3632 0.2749 0.035 Uiso calc 1 . .
    C C3B 0.6790(2) 0.484(2) 0.3472(4) 0.0299(17) Uani d 1 . .
    H H7 0.6587 0.4020 0.3187 0.036 Uiso calc 1 . .
    C C4B 0.6717(2) 0.628(2) 0.4136(4) 0.0287(16) Uani d 1 . .
    H H8 0.6466 0.6431 0.4301 0.034 Uiso calc 1 . .
    C C5B 0.7005(2) 0.7494(18) 0.4564(4) 0.0243(15) Uani d 1 . .
    H H9 0.6950 0.8494 0.5019 0.029 Uiso calc 1 . .
    C C6B 0.7381(2) 0.7258(16) 0.4329(4) 0.0204(14) Uani d 1 . .
    C C7B 0.7681(2) 0.8352(17) 0.4793(4) 0.0245(15) Uani d 1 . .
    H H10 0.7618 0.9319 0.5247 0.029 Uiso calc 1 . .
    C C8B 0.8289(2) 0.9165(19) 0.5123(4) 0.0252(15) Uani d 1 . .
    C C9B 0.8560(2) 1.1290(19) 0.6098(4) 0.0253(15) Uani d 1 . .
    C C10B 0.8589(2) 1.2798(19) 0.6777(4) 0.0262(16) Uani d 1 . .
    H H10B 0.8370 1.3415 0.7040 0.031 Uiso calc 1 . .
    C C11B 0.8943(2) 1.3379(19) 0.7062(5) 0.0261(15) Uani d 1 . .
    H H11B 0.8967 1.4428 0.7522 0.031 Uiso calc 1 . .
    C C12B 0.9269(2) 1.2432(18) 0.6678(5) 0.0252(16) Uani d 1 . .
    C C13B 0.9242(2) 1.0870(17) 0.6009(4) 0.0246(14) Uani d 1 . .
    H H13B 0.9460 1.0207 0.5748 0.029 Uiso calc 1 . .
    C C14B 0.8884(2) 1.0313(17) 0.5736(4) 0.0234(14) Uani d 1 . .
    C C15B 0.9936(2) 1.235(2) 0.6643(5) 0.0288(16) Uani d 1 . .
    H H15D 1.0149 1.3469 0.6882 0.043 Uiso calc 1 . .
    H H15E 0.9916 1.3226 0.6150 0.043 Uiso calc 1 . .
    H H15F 0.9972 0.9808 0.6635 0.043 Uiso calc 1 . .
loop_
    _atom_site_aniso_label
    _atom_site_aniso_U_11
    _atom_site_aniso_U_22
    _atom_site_aniso_U_33
    _atom_site_aniso_U_12
    _atom_site_aniso_U_13
    _atom_site_aniso_U_23
    S1A 0.0280(8) 0.0261(8) 0.0182(9) -0.0016(6) -0.0003(7) -0.0049(7)
    O1A 0.029(3) 0.044(3) 0.028(3) -0.005(2) 0.000(2) 0.001(3)
    O2A 0.031(3) 0.031(3) 0.023(3) -0.003(2) -0.002(2) -0.004(2)
    N1A 0.032(3) 0.021(3) 0.022(3) -0.002(2) -0.002(3) -0.006(2)
    N2A 0.032(3) 0.033(3) 0.020(3) -0.007(2) -0.003(3) 0.001(3)
    C1A 0.033(4) 0.025(3) 0.020(4) -0.006(3) -0.003(3) 0.006(3)
    C2A 0.040(4) 0.034(4) 0.018(4) -0.015(3) -0.002(3) 0.002(3)
    C3A 0.039(4) 0.033(4) 0.024(4) -0.007(3) -0.008(3) 0.009(3)
    C4A 0.027(3) 0.026(3) 0.030(4) 0.004(3) 0.001(3) 0.002(3)
    C5A 0.038(4) 0.030(4) 0.014(4) -0.001(3) -0.001(3) 0.000(3)
    C6A 0.034(4) 0.025(3) 0.023(4) -0.002(3) 0.000(3) 0.004(3)
    C7A 0.037(4) 0.022(3) 0.012(3) -0.003(3) 0.000(3) 0.003(3)
    C8A 0.034(4) 0.017(3) 0.017(4) 0.000(2) 0.002(3) -0.004(2)
    C9A 0.028(3) 0.027(3) 0.016(3) -0.004(3) 0.001(3) 0.007(3)
    C10A 0.030(3) 0.028(4) 0.022(4) 0.003(3) 0.003(3) -0.002(3)
    C11A 0.041(4) 0.021(3) 0.016(4) -0.008(3) 0.000(3) 0.003(3)
    C12A 0.032(3) 0.014(3) 0.018(3) -0.004(2) -0.003(3) 0.004(3)
    C13A 0.030(3) 0.027(4) 0.019(3) 0.002(3) 0.004(3) 0.004(3)
    C14A 0.033(3) 0.016(3) 0.023(4) -0.005(3) 0.003(3) 0.005(3)
    C15A 0.025(3) 0.029(3) 0.033(4) -0.003(3) -0.002(3) -0.005(3)
    S1B 0.0291(9) 0.0271(8) 0.0177(9) 0.0008(6) -0.0003(6) -0.0047(7)
    O1B 0.033(3) 0.046(3) 0.029(3) -0.001(2) 0.002(2) -0.013(3)
    O2B 0.029(3) 0.036(3) 0.022(3) 0.004(2) -0.001(2) -0.001(2)
    N1B 0.032(3) 0.020(3) 0.022(3) 0.002(2) -0.004(3) 0.002(2)
    N2B 0.034(3) 0.020(3) 0.024(3) -0.002(2) -0.004(3) -0.003(3)
    C1B 0.033(4) 0.018(3) 0.023(4) 0.001(3) -0.003(3) 0.002(3)
    C2B 0.040(4) 0.029(3) 0.018(4) 0.000(3) 0.000(3) 0.003(3)
    C3B 0.036(4) 0.028(4) 0.026(4) -0.002(3) -0.010(3) 0.009(3)
    C4B 0.030(4) 0.030(4) 0.026(4) 0.000(3) 0.003(3) 0.002(3)
    C5B 0.031(4) 0.020(3) 0.022(4) 0.001(3) 0.003(3) 0.003(3)
    C6B 0.029(3) 0.012(3) 0.021(4) 0.001(2) -0.002(3) 0.004(3)
    C7B 0.040(4) 0.014(3) 0.019(4) -0.003(2) -0.003(3) 0.009(3)
    C8B 0.028(4) 0.022(3) 0.025(4) 0.002(3) 0.001(3) 0.000(3)
    C9B 0.033(3) 0.019(3) 0.024(4) -0.004(2) -0.001(3) -0.001(3)
    C10B 0.040(4) 0.017(3) 0.021(4) 0.001(3) 0.005(3) -0.002(3)
    C11B 0.033(4) 0.021(3) 0.024(4) -0.002(3) 0.000(3) -0.002(3)
    C12B 0.033(4) 0.014(3) 0.028(4) -0.004(2) -0.003(3) 0.002(3)
    C13B 0.033(3) 0.018(3) 0.023(4) 0.002(3) 0.003(3) 0.006(3)
    C14B 0.045(4) 0.014(3) 0.011(3) 0.000(3) 0.003(3) 0.006(2)
    C15B 0.040(4) 0.025(3) 0.021(4) -0.002(3) -0.004(3) 0.001(3)
_geom_special_details
;
All e.s.d.'s (except the e.s.d. in the dihedral angle between two l.s. planes)
are estimated using the full covariance matrix. The cell e.s.d.'s are taken
into account individually in the estimation of e.s.d.'s in distances, angles
and torsion angles; correlations between e.s.d.'s in cell parameters are only
used when they are defined by crystal symmetry. An approximate (isotropic)
treatment of cell e.s.d.'s is used for estimating e.s.d.'s involving l.s.
planes.
;
loop_
    _geom_bond_atom_site_label_1
    _geom_bond_atom_site_label_2
    _geom_bond_site_symmetry_2
    _geom_bond_distance
    _geom_bond_publ_flag
    S1A C14A . 1.718(8) ?
    S1A C8A . 1.759(8) ?
    O1A C1A . 1.341(10) ?
    O1A H1A . 0.8399 ?
    O2A C12A . 1.369(9) ?
    O2A C15A . 1.421(9) ?
    N1A C7A . 1.288(10) ?
    N1A C8A . 1.385(10) ?
    N2A C8A . 1.295(10) ?
    N2A C9A . 1.393(9) ?
    C1A C6A . 1.402(11) ?
    C1A C2A . 1.402(11) ?
    C2A C3A . 1.362(12) ?
    C2A H1 . 0.9500 ?
    C3A C4A . 1.398(12) ?
    C3A H2 . 0.9500 ?
    C4A C5A . 1.395(11) ?
    C4A H3 . 0.9500 ?
    C5A C6A . 1.405(12) ?
    C5A H4 . 0.9500 ?
    C6A C7A . 1.463(11) ?
    C7A H5 . 0.9500 ?
    C9A C10A . 1.382(11) ?
    C9A C14A . 1.428(10) ?
    C10A C11A . 1.385(11) ?
    C10A H10A . 0.9500 ?
    C11A C12A . 1.401(11) ?
    C11A H11A . 0.9500 ?
    C12A C13A . 1.385(11) ?
    C13A C14A . 1.407(10) ?
    C13A H13A . 0.9500 ?
    C15A H15A . 0.9800 ?
    C15A H15B . 0.9800 ?
    C15A H15C . 0.9800 ?
    S1B C14B . 1.726(8) ?
    S1B C8B . 1.758(8) ?
    O1B C1B . 1.356(9) ?
    O1B H1B . 0.8400 ?
    O2B C12B . 1.364(9) ?
    O2B C15B . 1.438(10) ?
    N1B C7B . 1.278(10) ?
    N1B C8B . 1.380(10) ?
    N2B C8B . 1.309(10) ?
    N2B C9B . 1.383(9) ?
    C1B C2B . 1.395(11) ?
    C1B C6B . 1.424(10) ?
    C2B C3B . 1.409(11) ?
    C2B H6 . 0.9500 ?
    C3B C4B . 1.378(12) ?
    C3B H7 . 0.9500 ?
    C4B C5B . 1.381(11) ?
    C4B H8 . 0.9500 ?
    C5B C6B . 1.412(10) ?
    C5B H9 . 0.9500 ?
    C6B C7B . 1.435(10) ?
    C7B H10 . 0.9500 ?
    C9B C14B . 1.388(11) ?
    C9B C10B . 1.396(11) ?
    C10B C11B . 1.388(12) ?
    C10B H10B . 0.9500 ?
    C11B C12B . 1.410(11) ?
    C11B H11B . 0.9500 ?
    C12B C13B . 1.387(11) ?
    C13B C14B . 1.391(11) ?
    C13B H13B . 0.9500 ?
    C15B H15D . 0.9800 ?
    C15B H15E . 0.9800 ?
    C15B H15F . 0.9800 ?
loop_
    _geom_angle_atom_site_label_1
    _geom_angle_atom_site_label_2
    _geom_angle_atom_site_label_3
    _geom_angle_site_symmetry_1
    _geom_angle_site_symmetry_3
    _geom_angle
    _geom_angle_publ_flag
    C14A S1A C8A . . 88.5(4) ?
    C1A O1A H1A . . 109.5 ?
    C12A O2A C15A . . 116.6(6) ?
    C7A N1A C8A . . 117.5(6) ?
    C8A N2A C9A . . 110.8(6) ?
    O1A C1A C6A . . 122.3(7) ?
    O1A C1A C2A . . 119.1(7) ?
    C6A C1A C2A . . 118.6(7) ?
    C3A C2A C1A . . 121.4(8) ?
    C3A C2A H1 . . 119.3 ?
    C1A C2A H1 . . 119.3 ?
    C2A C3A C4A . . 120.5(7) ?
    C2A C3A H2 . . 119.8 ?
    C4A C3A H2 . . 119.8 ?
    C5A C4A C3A . . 119.4(7) ?
    C5A C4A H3 . . 120.3 ?
    C3A C4A H3 . . 120.3 ?
    C4A C5A C6A . . 119.9(7) ?
    C4A C5A H4 . . 120.1 ?
    C6A C5A H4 . . 120.1 ?
    C1A C6A C5A . . 120.0(7) ?
    C1A C6A C7A . . 122.1(7) ?
    C5A C6A C7A . . 117.9(7) ?
    N1A C7A C6A . . 121.7(7) ?
    N1A C7A H5 . . 119.2 ?
    C6A C7A H5 . . 119.2 ?
    N2A C8A N1A . . 126.7(7) ?
    N2A C8A S1A . . 116.5(6) ?
    N1A C8A S1A . . 116.8(5) ?
    C10A C9A N2A . . 126.7(7) ?
    C10A C9A C14A . . 119.7(7) ?
    N2A C9A C14A . . 113.6(7) ?
    C9A C10A C11A . . 119.2(7) ?
    C9A C10A H10A . . 120.4 ?
    C11A C10A H10A . . 120.4 ?
    C10A C11A C12A . . 121.2(8) ?
    C10A C11A H11A . . 119.4 ?
    C12A C11A H11A . . 119.4 ?
    O2A C12A C13A . . 123.1(7) ?
    O2A C12A C11A . . 115.8(7) ?
    C13A C12A C11A . . 121.1(7) ?
    C12A C13A C14A . . 117.8(7) ?
    C12A C13A H13A . . 121.1 ?
    C14A C13A H13A . . 121.1 ?
    C13A C14A C9A . . 120.8(7) ?
    C13A C14A S1A . . 128.5(6) ?
    C9A C14A S1A . . 110.5(6) ?
    O2A C15A H15A . . 109.5 ?
    O2A C15A H15B . . 109.5 ?
    H15A C15A H15B . . 109.5 ?
    O2A C15A H15C . . 109.5 ?
    H15A C15A H15C . . 109.5 ?
    H15B C15A H15C . . 109.5 ?
    C14B S1B C8B . . 89.2(4) ?
    C1B O1B H1B . . 109.3 ?
    C12B O2B C15B . . 116.0(6) ?
    C7B N1B C8B . . 117.6(7) ?
    C8B N2B C9B . . 110.5(6) ?
    O1B C1B C2B . . 117.6(7) ?
    O1B C1B C6B . . 121.3(6) ?
    C2B C1B C6B . . 121.1(7) ?
    C1B C2B C3B . . 118.4(8) ?
    C1B C2B H6 . . 120.8 ?
    C3B C2B H6 . . 120.8 ?
    C4B C3B C2B . . 121.0(7) ?
    C4B C3B H7 . . 119.5 ?
    C2B C3B H7 . . 119.5 ?
    C3B C4B C5B . . 120.9(7) ?
    C3B C4B H8 . . 119.5 ?
    C5B C4B H8 . . 119.5 ?
    C4B C5B C6B . . 120.2(7) ?
    C4B C5B H9 . . 119.9 ?
    C6B C5B H9 . . 119.9 ?
    C5B C6B C1B . . 118.3(7) ?
    C5B C6B C7B . . 120.0(7) ?
    C1B C6B C7B . . 121.6(7) ?
    N1B C7B C6B . . 123.1(7) ?
    N1B C7B H10 . . 118.4 ?
    C6B C7B H10 . . 118.4 ?
    N2B C8B N1B . . 127.5(7) ?
    N2B C8B S1B . . 114.9(6) ?
    N1B C8B S1B . . 117.6(6) ?
    N2B C9B C14B . . 115.8(7) ?
    N2B C9B C10B . . 124.8(7) ?
    C14B C9B C10B . . 119.3(7) ?
    C11B C10B C9B . . 118.8(8) ?
    C11B C10B H10B . . 120.6 ?
    C9B C10B H10B . . 120.6 ?
    C10B C11B C12B . . 120.8(8) ?
    C10B C11B H11B . . 119.6 ?
    C12B C11B H11B . . 119.6 ?
    O2B C12B C13B . . 125.1(7) ?
    O2B C12B C11B . . 114.2(7) ?
    C13B C12B C11B . . 120.7(7) ?
    C12B C13B C14B . . 117.3(7) ?
    C12B C13B H13B . . 121.4 ?
    C14B C13B H13B . . 121.4 ?
    C9B C14B C13B . . 123.0(7) ?
    C9B C14B S1B . . 109.6(6) ?
    C13B C14B S1B . . 127.4(6) ?
    O2B C15B H15D . . 109.5 ?
    O2B C15B H15E . . 109.5 ?
    H15D C15B H15E . . 109.5 ?
    O2B C15B H15F . . 109.5 ?
    H15D C15B H15F . . 109.5 ?
    H15E C15B H15F . . 109.5 ?
loop_
    _geom_torsion_atom_site_label_1
    _geom_torsion_atom_site_label_2
    _geom_torsion_atom_site_label_3
    _geom_torsion_atom_site_label_4
    _geom_torsion_site_symmetry_1
    _geom_torsion_site_symmetry_2
    _geom_torsion_site_symmetry_3
    _geom_torsion_site_symmetry_4
    _geom_torsion
    _geom_torsion_publ_flag
    O1A C1A C2A C3A . . . . -179.9(7) ?
    C6A C1A C2A C3A . . . . 0.7(11) ?
    C1A C2A C3A C4A . . . . 0.6(12) ?
    C2A C3A C4A C5A . . . . -3.6(12) ?
    C3A C4A C5A C6A . . . . 5.3(12) ?
    O1A C1A C6A C5A . . . . -178.4(7) ?
    C2A C1A C6A C5A . . . . 1.0(11) ?
    O1A C1A C6A C7A . . . . -0.1(11) ?
    C2A C1A C6A C7A . . . . 179.3(7) ?
    C4A C5A C6A C1A . . . . -4.0(11) ?
    C4A C5A C6A C7A . . . . 177.6(7) ?
    C8A N1A C7A C6A . . . . 179.3(6) ?
    C1A C6A C7A N1A . . . . 2.9(11) ?
    C5A C6A C7A N1A . . . . -178.8(7) ?
    C9A N2A C8A N1A . . . . 179.1(7) ?
    C9A N2A C8A S1A . . . . -2.8(8) ?
    C7A N1A C8A N2A . . . . -7.7(11) ?
    C7A N1A C8A S1A . . . . 174.3(5) ?
    C14A S1A C8A N2A . . . . 1.2(6) ?
    C14A S1A C8A N1A . . . . 179.5(6) ?
    C8A N2A C9A C10A . . . . -178.8(7) ?
    C8A N2A C9A C14A . . . . 3.3(9) ?
    N2A C9A C10A C11A . . . . 179.6(7) ?
    C14A C9A C10A C11A . . . . -2.7(11) ?
    C9A C10A C11A C12A . . . . 0.6(11) ?
    C15A O2A C12A C13A . . . . 4.5(10) ?
    C15A O2A C12A C11A . . . . -177.6(6) ?
    C10A C11A C12A O2A . . . . -177.3(6) ?
    C10A C11A C12A C13A . . . . 0.5(11) ?
    O2A C12A C13A C14A . . . . 178.2(6) ?
    C11A C12A C13A C14A . . . . 0.5(10) ?
    C12A C13A C14A C9A . . . . -2.6(10) ?
    C12A C13A C14A S1A . . . . -177.6(6) ?
    C10A C9A C14A C13A . . . . 3.8(10) ?
    N2A C9A C14A C13A . . . . -178.3(6) ?
    C10A C9A C14A S1A . . . . 179.6(6) ?
    N2A C9A C14A S1A . . . . -2.4(8) ?
    C8A S1A C14A C13A . . . . 176.1(7) ?
    C8A S1A C14A C9A . . . . 0.7(5) ?
    O1B C1B C2B C3B . . . . 178.6(6) ?
    C6B C1B C2B C3B . . . . -1.5(11) ?
    C1B C2B C3B C4B . . . . 1.1(11) ?
    C2B C3B C4B C5B . . . . -0.1(12) ?
    C3B C4B C5B C6B . . . . -0.6(11) ?
    C4B C5B C6B C1B . . . . 0.2(10) ?
    C4B C5B C6B C7B . . . . -176.6(6) ?
    O1B C1B C6B C5B . . . . -179.3(6) ?
    C2B C1B C6B C5B . . . . 0.9(10) ?
    O1B C1B C6B C7B . . . . -2.5(10) ?
    C2B C1B C6B C7B . . . . 177.6(6) ?
    C8B N1B C7B C6B . . . . -178.6(6) ?
    C5B C6B C7B N1B . . . . 177.4(6) ?
    C1B C6B C7B N1B . . . . 0.7(10) ?
    C9B N2B C8B N1B . . . . 179.2(7) ?
    C9B N2B C8B S1B . . . . -0.3(8) ?
    C7B N1B C8B N2B . . . . -4.1(11) ?
    C7B N1B C8B S1B . . . . 175.5(5) ?
    C14B S1B C8B N2B . . . . 0.4(6) ?
    C14B S1B C8B N1B . . . . -179.2(6) ?
    C8B N2B C9B C14B . . . . 0.0(9) ?
    C8B N2B C9B C10B . . . . -179.3(7) ?
    N2B C9B C10B C11B . . . . -178.8(7) ?
    C14B C9B C10B C11B . . . . 2.0(11) ?
    C9B C10B C11B C12B . . . . -0.7(11) ?
    C15B O2B C12B C13B . . . . 2.6(10) ?
    C15B O2B C12B C11B . . . . -178.0(6) ?
    C10B C11B C12B O2B . . . . 179.9(7) ?
    C10B C11B C12B C13B . . . . -0.6(11) ?
    O2B C12B C13B C14B . . . . 179.9(6) ?
    C11B C12B C13B C14B . . . . 0.5(10) ?
    N2B C9B C14B C13B . . . . 178.5(6) ?
    C10B C9B C14B C13B . . . . -2.2(11) ?
    N2B C9B C14B S1B . . . . 0.3(8) ?
    C10B C9B C14B S1B . . . . 179.6(6) ?
    C12B C13B C14B C9B . . . . 0.9(10) ?
    C12B C13B C14B S1B . . . . 178.8(5) ?
    C8B S1B C14B C9B . . . . -0.4(5) ?
    C8B S1B C14B C13B . . . . -178.5(6) ?
loop_
    _geom_hbond_atom_site_label_D
    _geom_hbond_atom_site_label_H
    _geom_hbond_atom_site_label_A
    _geom_hbond_site_symmetry_A
    _geom_hbond_distance_DH
    _geom_hbond_distance_HA
    _geom_hbond_distance_DA
    _geom_hbond_angle_DHA
    O1A H1A N1A . 0.84 1.93 2.647(9) 142.5
    C13A H13A O1B . 0.95 2.48 3.289(9) 143.5
    C15A H15A N2B 3_634 0.98 2.57 3.525(10) 166.0
    O1B H1B N1B . 0.84 1.89 2.636(9) 146.9
    C13B H13B O1A . 0.95 2.53 3.356(10) 145.0
_shelx_hkl_file
;
   0   0  -3   -0.01    0.02
   0   0  -4   15.58    0.37
   0   0  -5   -0.01    0.05
   0   0  -6   -0.07    0.07
   0   0  -7   -0.31    0.09
   0   0  -8   21.35    0.65
   0   0  -9   -0.22    0.19
   0   0 -10   -0.21    0.13
   0   0 -11    0.10    0.11
   0   0 -12   11.51    0.63
   0   0 -13    0.20    0.14
   0   0 -14    0.09    0.12
   0   0 -15    0.05    0.15
   0   0 -16   53.66    1.66
   0   0 -17   -0.06    0.12
   0   0 -18   -0.02    0.15
   0   0 -19    0.23    0.18
   0   0 -20   50.04    1.90
   0   0 -21    0.15    0.20
   0   0 -22   -0.04    0.17
   0   0 -23   -0.12    0.14
   0   0 -24   30.57    1.77
   0   0 -25   -0.16    0.20
   0   0 -26   -0.01    0.17
   0   0 -27   -0.27    0.21
   0   0  27    0.07    0.08
   0   0  28   12.95    0.50
   0   0  29   -0.02    0.06
   0   0  30    0.54    0.13
   0   0  31    0.05    0.07
   0   0  32    5.77    0.36
   0   0  33   -0.06    0.09
   0   0  34    0.01    0.07
   0   0  35    0.05    0.07
   0   0  36    4.58    0.31
   0   0  37   -0.11    0.09
   0   0  38   -0.01    0.07
   0   0  39   -0.01    0.08
   0   0  40   14.17    0.48
   0   0  41    0.04    0.05
   0   0  42   -0.02    0.05
   0   0  43    0.09    0.06
   0   0  44   12.92    0.34
   0   1  -1    0.02    0.02
   0   1  -2   82.65    0.68
   0  -1  -3   -0.05    0.04
   0   1  -3    0.01    0.03
   0   1   3    0.01    0.03
   0   1  -4    9.32    0.30
   0  -1  -4    9.07    0.32
   0   1  -5    0.00    0.04
   0  -1  -5   -0.03    0.05
   0  -1  -6   74.88    1.08
   0   1  -6   72.49    1.01
   0  -1  -7    0.01    0.07
   0   1  -7    0.03    0.05
   0   1  -8   19.87    0.64
   0  -1  -8   18.79    0.63
   0  -1  -9    0.06    0.10
   0   1  -9   -0.10    0.10
   0  -1 -10   73.53    1.42
   0   1 -10   71.91    1.36
   0   1 -11    0.07    0.09
   0  -1 -11    0.04    0.10
   0  -1 -12    1.05    0.22
   0   1 -12    0.86    0.18
   0   1 -13   -0.16    0.14
   0  -1 -13    0.06    0.11
   0   1 -14   47.83    1.38
   0  -1 -14   47.12    1.41
   0   1 -15    0.13    0.16
   0  -1 -15    0.06    0.12
   0  -1 -16    5.44    0.55
   0   1 -16    5.39    0.55
   0   1 -17    0.13    0.20
   0  -1 -17   -0.07    0.11
   0   1 -18   29.32    1.32
   0  -1 -18   29.77    1.38
   0   1 -19    0.14    0.14
   0  -1 -19   -0.08    0.12
   0   1 -20    2.20    0.41
   0  -1 -20    1.86    0.39
   0  -1 -21   -0.14    0.21
   0   1 -21    0.01    0.15
   0  -1 -22   26.70    1.56
   0   1 -22   28.19    1.55
   0  -1 -23   -0.13    0.20
   0   1 -23   -0.07    0.14
   0  -1 -24    0.42    0.22
   0   1 -24    0.87    0.34
   0   1 -25   -0.15    0.23
   0  -1 -25   -0.14    0.19
   0   1 -26    1.33    0.39
   0   1 -27   -0.10    0.19
   0   1  27   -0.17    0.09
   0  -1  27    0.00    0.06
   0  -1  28    3.98    0.28
   0   1 -28    3.94    0.74
   0  -1  29   -0.02    0.07
   0   1  29    0.19    0.10
   0   1 -29   -0.16    0.31
   0  -1  30   28.46    0.78
   0   1  30   27.60    0.77
   0  -1  31   -0.01    0.06
   0   1  31    0.10    0.10
   0   1  32    1.10    0.17
   0  -1  32    0.90    0.15
   0  -1  33   -0.13    0.09
   0   1  33    0.02    0.08
   0  -1  34    0.06    0.07
   0   1  34    0.21    0.10
   0  -1  35   -0.02    0.08
   0   1  35    0.04    0.07
   0  -1  36    1.85    0.20
   0   1  36    1.89    0.20
   0   1  37   -0.06    0.08
   0  -1  37   -0.07    0.08
   0   1  38    5.70    0.33
   0  -1  38    5.54    0.33
   0  -1  39    0.14    0.08
   0   1  39    0.02    0.06
   0   1  40    0.23    0.10
   0  -1  40    0.39    0.11
   0   1  41    0.00    0.06
   0  -1  41    0.01    0.06
   0   1  42    2.75    0.19
   0  -1  42    2.73    0.19
   0   1  43    0.02    0.04
   0  -1  43   -0.03    0.05
   0  -1  44    1.46    0.12
   0   1  44    1.35    0.12
   0   2   0   11.77    0.31
   0   2  -1   -0.02    0.03
   0   2  -2   12.05    0.35
   0   2   3    0.00    0.03
   0   2  -4  159.56    1.35
   0   2   4  171.38    1.32
   0   2  -5    0.01    0.06
   0   2   5    0.03    0.05
   0  -2  -6   23.30    0.70
   0   2  -6   22.72    0.60
   0  -2  -7   -0.02    0.12
   0   2  -7    0.12    0.08
   0   2  -8    1.34    0.20
   0  -2  -8    1.02    0.16
   0   2  -9    0.05    0.11
   0  -2  -9   -0.17    0.14
   0   2 -10    2.84    0.29
   0  -2 -10    2.78    0.33
   0   2 -11   -0.06    0.10
   0  -2 -11   -0.01    0.09
   0   2 -12   20.91    0.83
   0  -2 -12   22.06    0.91
   0   2 -13   -0.03    0.12
   0  -2 -13   -0.05    0.09
   0  -2 -14   12.43    0.77
   0   2 -14   12.56    0.71
   0  -2 -15   -0.09    0.16
   0   2 -15   -0.13    0.20
   0  -2 -16    7.52    0.67
   0   2 -16    8.17    0.62
   0   2 -17    0.15    0.16
   0  -2 -17    0.05    0.15
   0  -2 -18    3.82    0.53
   0   2 -18    3.99    0.50
   0  -2 -19    0.07    0.14
   0   2 -19    0.17    0.20
   0   2 -20   15.59    1.04
   0  -2 -20   15.53    1.11
   0  -2 -21   -0.28    0.20
   0   2 -21   -0.12    0.16
   0   2 -22    6.88    0.75
   0   2 -23    0.01    0.12
   0   2 -24   10.31    1.03
   0   2 -25   -0.05    0.16
   0   2 -26    8.29    0.99
   0  -2  27    0.01    0.06
   0   2 -27   -0.06    0.14
   0   2  27    0.07    0.07
   0  -2  28   50.02    1.01
   0   2  28   50.93    1.19
   0   2 -29   -0.16    0.18
   0   2  29    0.05    0.07
   0  -2  29    0.01    0.09
   0  -2  30    2.81    0.25
   0   2 -30    3.30    0.70
   0   2  31    0.16    0.12
   0  -2  31    0.01    0.09
   0   2  32    6.92    0.40
   0  -2  32    6.72    0.39
   0   2  33    0.07    0.09
   0  -2  33   -0.15    0.11
   0   2  34   13.81    0.54
   0  -2  34   13.23    0.55
   0  -2  35    0.01    0.06
   0   2  35    0.05    0.08
   0   2  36    0.41    0.10
   0  -2  36    0.27    0.10
   0   2  37    0.02    0.07
   0  -2  37    0.02    0.06
   0   2  38    1.57    0.17
   0  -2  38    1.47    0.18
   0  -2  39    0.02    0.07
   0   2  39   -0.04    0.07
   0  -2  40    3.24    0.25
   0   2  40    3.42    0.23
   0  -2  41    0.02    0.06
   0   2  41    0.04    0.05
   0  -2  42    0.41    0.08
   0   2  42    0.51    0.09
   0   2  43    0.12    0.06
   0  -2  43    0.04    0.04
   0  -2  44    3.08    0.16
   0   2  44    3.18    0.17
   0   3   0    0.01    0.05
   0   3  -1   -0.05    0.06
   0   3  -2  111.43    1.28
   0   3  -3    0.00    0.07
   0   3   3    0.01    0.04
   0   3   4  208.41    1.62
   0   3   5   -0.14    0.09
   0   3  -5    0.10    0.08
   0   3  -6    3.92    0.27
   0   3   6    4.40    0.26
   0   3   7    0.18    0.12
   0   3  -7   -0.02    0.07
   0   3  -8    2.79    0.26
   0   3  -9    0.07    0.11
   0   3 -10   81.71    1.49
   0   3 -11    0.04    0.10
   0   3 -12   34.16    1.05
   0   3 -13    0.01    0.09
   0   3 -14   14.04    0.76
   0   3 -15   -0.04    0.14
   0   3 -16   77.70    1.92
   0   3 -17   -0.28    0.19
   0   3 -18   88.87    2.25
   0   3 -19    0.05    0.13
   0   3 -20    0.69    0.28
   0   3 -21    0.15    0.19
   0   3 -22    0.17    0.18
   0   3 -23    0.21    0.18
   0   3 -24    0.85    0.31
   0   3 -25    0.00    0.12
   0   3 -26    0.97    0.31
   0   3  27   -0.09    0.08
   0  -3  27   -0.04    0.08
   0   3 -27   -0.09    0.17
   0  -3  28    5.28    0.35
   0   3  28    6.01    0.42
   0   3 -29    0.14    0.14
   0  -3  29    0.04    0.08
   0   3  29    0.07    0.07
   0   3  30    9.69    0.58
   0  -3  30   10.82    0.49
   0  -3  31    0.02    0.09
   0   3  32   13.82    0.55
   0  -3  32   13.11    0.55
   0   3  33    0.18    0.12
   0  -3  33   -0.20    0.10
   0   3  34    1.17    0.18
   0  -3  34    1.08    0.17
   0   3  35    0.07    0.08
   0  -3  35   -0.04    0.08
   0  -3  36    0.70    0.14
   0   3  36    0.76    0.14
   0  -3  37    0.01    0.08
   0   3  37    0.03    0.07
   0   3  38    0.40    0.10
   0  -3  38    0.36    0.10
   0  -3  39   -0.01    0.08
   0   3  39    0.07    0.07
   0   3  40    0.03    0.06
   0  -3  40    0.06    0.06
   0  -3  41   -0.01    0.06
   0   3  41   -0.05    0.06
   0  -3  42    1.61    0.15
   0   3  42    1.79    0.15
   0  -3  43    0.04    0.05
   0   3  43   -0.04    0.04
   0   3  44    0.10    0.04
   0   4   0   83.23    1.24
   0   4  -1   -0.04    0.08
   0   4  -2   32.06    0.80
   0   4  -3   -0.01    0.07
   0   4   4   70.96    1.07
   0   4   5   -0.01    0.06
   0   4  -6    0.22    0.10
   0   4   6   -0.09    0.10
   0   4  -7    0.03    0.09
   0   4   7   -0.09    0.08
   0   4  -8    0.01    0.07
   0   4   8    0.08    0.07
   0   4  -9    0.03    0.08
   0   4 -10    2.14    0.26
   0   4 -11    0.07    0.10
   0   4 -12   61.29    1.42
   0   4 -13    0.00    0.08
   0   4 -14   24.00    1.01
   0   4 -15   -0.10    0.15
   0   4 -16    0.31    0.17
   0   4 -17   -0.11    0.12
   0   4 -18   14.08    0.91
   0   4 -19   -0.25    0.21
   0   4 -20   39.34    1.62
   0   4 -21    0.24    0.21
   0   4 -22    3.01    0.50
   0   4 -23   -0.10    0.11
   0   4 -24    1.92    0.45
   0   4 -25   -0.03    0.13
   0   4 -26   22.10    1.54
   0  -4  26   20.41    0.64
   0   4  26   21.18    0.72
   0   4  27    0.00    0.05
   0  -4  27    0.06    0.09
   0   4 -27    0.01    0.13
   0   4  28   10.79    0.55
   0   4 -28   11.99    1.23
   0  -4  28   10.33    0.48
   0  -4  29    0.03    0.06
   0   4 -29    0.13    0.17
   0   4  29    0.05    0.08
   0   4  30   37.55    1.08
   0  -4  30   35.60    0.92
   0  -4  31    0.01    0.09
   0   4  31    0.10    0.07
   0  -4  32   10.64    0.50
   0   4  33    0.20    0.11
   0  -4  33   -0.03    0.09
   0   4  34    0.52    0.14
   0  -4  34    0.30    0.10
   0  -4  35    0.03    0.08
   0   4  35    0.16    0.11
   0  -4  36    1.14    0.16
   0   4  36    1.17    0.17
   0   4  37   -0.02    0.08
   0  -4  37   -0.09    0.09
   0   4  38    1.79    0.19
   0  -4  38    1.62    0.19
   0   4  39   -0.09    0.07
   0  -4  39   -0.01    0.08
   0   4  40    0.84    0.11
   0  -4  40    0.77    0.12
   0   4  41    0.08    0.05
   0  -4  41    0.06    0.06
   0   4  42    0.11    0.05
   0  -4  42    0.16    0.07
   0   4  43    0.02    0.04
   0  -4  43    0.04    0.05
   0   4  44    0.26    0.05
   0   5   0    0.02    0.09
   0   5  -1    0.04    0.11
   0   5   1    0.01    0.11
   0   5  -2  138.08    1.91
   0   5  -3    0.01    0.08
   0   5   4    9.09    0.43
   0   5  -4    7.99    0.48
   0   5   5    0.02    0.06
   0   5   6    9.76    0.46
   0   5   7   -0.06    0.09
   0   5  -7    0.00    0.07
   0   5  -8   23.56    0.76
   0   5   8   22.41    0.73
   0   5  -9   -0.06    0.09
   0   5   9   -0.03    0.08
   0   5  10  114.71    1.76
   0   5 -10  114.35    1.83
   0   5 -11   -0.01    0.08
   0   5 -12    3.94    0.39
   0   5 -13    0.03    0.09
   0   5 -14    3.03    0.39
   0   5 -15   -0.04    0.09
   0   5 -16   24.56    1.10
   0   5 -17   -0.13    0.15
   0   5 -18   14.92    0.92
   0   5 -19   -0.10    0.16
   0   5 -20    9.72    0.82
   0   5 -21   -0.10    0.13
   0   5 -22   14.77    1.10
   0   5 -23    0.19    0.18
   0   5 -24    2.12    0.48
   0   5 -25   -0.02    0.10
   0  -5  26   30.12    0.79
   0   5  26   30.70    0.87
   0   5 -26   31.39    1.79
   0   5  27   -0.24    0.10
   0  -5  27   -0.10    0.08
   0   5  28    0.27    0.10
   0   5 -28    0.16    0.17
   0  -5  28    0.38    0.12
   0  -5  29    0.04    0.06
   0   5  29    0.03    0.07
   0   5  30    2.76    0.31
   0  -5  30    2.68    0.26
   0  -5  31   -0.04    0.07
   0   5  31    0.13    0.08
   0  -5  32    1.62    0.22
   0   5  32    1.56    0.24
   0  -5  33   -0.20    0.12
   0   5  34    2.95    0.26
   0  -5  34    2.74    0.26
   0   5  35    0.10    0.10
   0  -5  35    0.05    0.09
   0   5  36    0.78    0.14
   0  -5  36    0.50    0.13
   0  -5  37    0.05    0.08
   0   5  37    0.13    0.08
   0   5  38    2.45    0.20
   0  -5  38    2.30    0.21
   0  -5  39   -0.13    0.09
   0   5  39   -0.03    0.06
   0   5  40    0.32    0.08
   0  -5  40    0.32    0.09
   0  -5  41    0.13    0.06
   0   5  41   -0.05    0.05
   0   5  42    3.95    0.20
   0  -5  42    3.57    0.20
   0   5  43    0.01    0.03
   0   6   0  254.10    2.79
   0   6   1    0.00    0.10
   0   6  -1    0.06    0.11
   0   6  -2   28.05    0.95
   0   6   2   28.79    0.94
   0   6  -3   -0.05    0.11
   0   6  -4    8.88    0.57
   0   6   5    0.00    0.06
   0   6   6    0.20    0.09
   0   6  -7    0.00    0.07
   0   6   7    0.03    0.07
   0   6  -8   66.09    1.34
   0   6   8   61.32    1.32
   0   6  -9    0.00    0.06
   0   6   9   -0.05    0.09
   0   6 -10   20.78    0.83
   0   6  10   21.16    0.78
   0   6 -11    0.04    0.07
   0   6 -12   71.40    1.59
   0   6 -13    0.09    0.14
   0   6 -14   64.35    1.67
   0   6 -15    0.12    0.14
   0   6 -16   12.23    0.78
   0   6 -17   -0.11    0.13
   0   6 -18   20.91    1.14
   0   6 -19    0.00    0.10
   0   6 -20   24.17    1.28
   0   6 -21   -0.08    0.15
   0   6 -22    4.92    0.64
   0   6 -23    0.02    0.17
   0   6 -24   14.61    1.18
   0  -6  25    0.01    0.07
   0   6 -25   -0.11    0.12
   0   6  25   -0.09    0.07
   0   6  26    5.84    0.39
   0  -6  26    5.53    0.36
   0   6 -26    5.60    0.78
   0   6  27   -0.02    0.07
   0  -6  27    0.05    0.07
   0   6 -27    0.05    0.18
   0   6 -28    9.67    1.09
   0  -6  28    9.73    0.50
   0   6  28   10.44    0.54
   0   6  29   -0.05    0.07
   0  -6  29    0.13    0.11
   0  -6  30    1.47    0.20
   0   6  30    1.66    0.23
   0   6  31   -0.03    0.09
   0  -6  31   -0.02    0.08
   0  -6  32   19.61    0.71
   0   6  32   21.00    0.81
   0  -6  33    0.11    0.09
   0   6  33   -0.01    0.07
   0  -6  34    3.54    0.30
   0  -6  35   -0.09    0.08
   0   6  35    0.09    0.10
   0  -6  36    4.20    0.31
   0   6  36    4.75    0.30
   0   6  37    0.11    0.09
   0  -6  37    0.05    0.07
   0  -6  38    0.44    0.11
   0   6  38    0.52    0.10
   0   6  39    0.00    0.05
   0  -6  39    0.02    0.06
   0   6  40    6.36    0.28
   0  -6  40    5.32    0.29
   0   6  41   -0.02    0.05
   0   6  42    1.08    0.10
   0   6  43    0.07    0.04
   0   7   0    0.11    0.11
   0   7  -1    0.11    0.14
   0   7   1    0.01    0.10
   0   7   2   11.30    0.65
   0   7  -2   11.00    0.67
   0   7   3   -0.05    0.09
   0   7  -3    0.01    0.09
   0   7  -4   13.49    0.76
   0   7   5   -0.01    0.07
   0   7   6   14.06    0.65
   0   7   7   -0.01    0.07
   0   7  -7    0.03    0.07
   0   7  -8    1.16    0.20
   0   7   8    0.93    0.16
   0   7   9   -0.11    0.11
   0   7  -9    0.03    0.08
   0   7 -10   50.29    1.31
   0   7  10   48.44    1.25
   0   7  11    0.01    0.08
   0   7 -11    0.03    0.08
   0   7 -12   30.22    1.08
   0   7 -13    0.08    0.14
   0   7 -14    1.18    0.26
   0   7 -15    0.11    0.11
   0   7 -16   15.88    0.91
   0   7 -17   -0.01    0.11
   0   7 -18   41.87    1.59
   0   7 -19   -0.01    0.12
   0   7 -20    5.64    0.64
   0   7 -21   -0.08    0.14
   0   7 -22    4.80    0.63
   0   7 -23    0.09    0.18
   0   7  24    1.18    0.16
   0  -7  24    0.98    0.16
   0   7 -24    0.98    0.36
   0   7 -25    0.02    0.06
   0  -7  25   -0.03    0.09
   0   7  25   -0.05    0.07
   0   7 -25    0.04    0.16
   0   7  26   14.71    0.62
   0   7 -26   13.13    1.19
   0  -7  26   13.78    0.58
   0   7 -26   14.74    0.58
   0   7  27    0.03    0.06
   0   7 -27    0.11    0.12
   0  -7  27    0.06    0.07
   0   7  28    0.29    0.10
   0  -7  28    0.28    0.12
   0  -7  29    0.12    0.09
   0   7  29   -0.06    0.08
   0  -7  30   25.44    0.82
   0   7  30   27.59    0.90
   0   7  31   -0.04    0.10
   0  -7  31    0.01    0.08
   0  -7  32    0.73    0.16
   0   7  32    0.95    0.18
   0  -7  33   -0.09    0.11
   0   7  33   -0.07    0.11
   0  -7  34    0.14    0.08
   0   7  34    0.13    0.08
   0  -7  35   -0.07    0.08
   0  -7  36    1.58    0.20
   0   7  36    2.20    0.20
   0  -7  37   -0.11    0.08
   0   7  37    0.04    0.06
   0  -7  38    3.94    0.27
   0   7  38    4.55    0.26
   0  -7  39    0.03    0.06
   0   7  39    0.16    0.06
   0   7  40    1.03    0.11
   0   7  41   -0.01    0.04
   0   7  42    8.73    0.26
   0   8   0  319.35    3.85
   0   8   1    0.23    0.17
   0   8  -1    0.17    0.17
   0   8   2    0.15    0.10
   0   8  -2    0.03    0.11
   0   8   3    0.00    0.10
   0   8  -3   -0.01    0.12
   0   8  -4    0.55    0.21
   0   8   4    0.74    0.18
   0   8   4    0.59    0.17
   0   8   5    0.07    0.10
   0   8   6    0.99    0.20
   0   8   7    0.06    0.08
   0   8  -7    0.06    0.08
   0   8  -8    1.14    0.22
   0   8   8    0.95    0.19
   0   8  -9    0.01    0.10
   0   8   9   -0.11    0.14
   0   8 -10   12.06    0.68
   0   8  10   13.26    0.68
   0   8  11    0.05    0.09
   0   8 -11    0.11    0.12
   0   8 -12   82.60    1.87
   0   8 -13    0.15    0.14
   0   8 -14    0.76    0.22
   0   8 -15    0.09    0.13
   0   8 -16    0.17    0.13
   0   8 -17    0.03    0.09
   0   8 -18    0.94    0.26
   0   8 -19    0.09    0.08
   0   8 -20    1.24    0.31
   0   8 -21    0.03    0.14
   0   8 -22    1.03    0.31
   0   8  23   -0.06    0.08
   0   8 -23   -0.02    0.11
   0  -8  23    0.02    0.08
   0   8 -24    0.23    0.09
   0   8  24    0.03    0.06
   0  -8  24    0.11    0.09
   0  -8  25   -0.09    0.09
   0   8  25   -0.07    0.07
   0   8 -25    0.05    0.05
   0   8 -25    0.08    0.18
   0  -8  26    0.37    0.11
   0   8  26    0.52    0.12
   0   8 -26    0.54    0.13
   0   8 -26    0.58    0.29
   0   8 -27    0.08    0.07
   0  -8  27   -0.02    0.08
   0   8  27   -0.07    0.07
   0   8  28    0.14    0.10
   0   8 -28    0.12    0.06
   0  -8  28    0.03    0.10
   0  -8  29   -0.01    0.08
   0   8  29    0.00    0.07
   0  -8  30    0.58    0.14
   0   8  30    0.77    0.16
   0   8  31   -0.02    0.08
   0  -8  31    0.02    0.08
   0  -8  32    0.74    0.16
   0   8  32    0.76    0.18
   0   8  33   -0.14    0.11
   0  -8  33    0.13    0.11
   0   8  34    0.49    0.14
   0  -8  34    0.60    0.14
   0  -8  35   -0.09    0.09
   0   8  36    1.36    0.16
   0  -8  36    1.09    0.16
   0   8  37    0.06    0.08
   0  -8  37   -0.06    0.07
   0   8  38    1.20    0.14
   0   8  39    0.09    0.06
   0   8  40    2.78    0.17
   0   8  41    0.07    0.04
   0   8  42    1.33    0.09
   0   9   0    0.16    0.10
   0   9  -1   -0.04    0.10
   0   9   1    0.04    0.15
   0   9  -2   63.14    1.91
   0   9   2   62.41    1.80
   0   9  -3    0.03    0.13
   0   9   3   -0.12    0.14
   0   9   4    3.97    0.42
   0   9   4    4.46    0.49
   0   9  -4    3.67    0.49
   0   9   5   -0.13    0.13
   0   9   5   -0.02    0.07
   0   9   6   19.07    0.87
   0   9   6   21.20    1.07
   0   9   7    0.14    0.10
   0   9  -7    0.01    0.10
   0   9  -8    0.54    0.17
   0   9   8    0.41    0.12
   0   9   9   -0.23    0.15
   0   9  -9    0.13    0.10
   0   9 -10    9.43    0.63
   0   9  10    9.66    0.61
   0   9 -11   -0.05    0.09
   0   9  11    0.03    0.10
   0   9 -12    0.09    0.11
   0   9 -13    0.08    0.11
   0   9 -14    0.29    0.16
   0   9 -15    0.04    0.11
   0   9 -16   12.55    0.85
   0   9 -17   -0.12    0.10
   0   9 -18    0.61    0.22
   0   9 -19   -0.15    0.13
   0   9 -20    3.83    0.54
   0   9 -21    0.07    0.13
   0   9  21   -0.01    0.07
   0   9  21   -0.06    0.06
   0  -9  22    0.38    0.11
   0   9  22    0.52    0.13
   0   9 -22    0.33    0.18
   0   9 -22    0.46    0.11
   0   9 -23    0.10    0.15
   0   9  23    0.07    0.06
   0   9 -23   -0.03    0.05
   0  -9  23    0.11    0.11
   0   9 -24    6.30    0.40
   0   9 -24    5.76    0.76
   0   9  24    6.26    0.40
   0  -9  24    5.69    0.39
   0  -9  25    0.00    0.08
   0   9  25   -0.12    0.09
   0   9 -25    0.08    0.15
   0   9 -25    0.00    0.05
   0   9  26    5.25    0.38
   0   9 -26    4.50    0.34
   0  -9  26    4.35    0.34
   0  -9  27   -0.04    0.09
   0   9  27    0.05    0.07
   0   9 -27   -0.04    0.06
   0  -9  28   -0.04    0.10
   0   9 -28   -0.01    0.06
   0   9  28    0.00    0.06
   0  -9  29   -0.06    0.08
   0   9  29   -0.02    0.07
   0   9  30    1.59    0.22
   0  -9  30    1.37    0.20
   0  -9  31    0.26    0.12
   0   9  31    0.13    0.08
   0  -9  32    1.03    0.17
   0   9  32    1.20    0.19
   0   9  33    0.00    0.07
   0  -9  33   -0.18    0.09
   0  -9  34    1.03    0.16
   0   9  34    1.00    0.18
   0   9  35   -0.07    0.11
   0   9  36    0.78    0.12
   0   9  37    0.09    0.07
   0   9  38    1.00    0.12
   0   9  39   -0.02    0.04
   0   9  40    0.00    0.03
   0   9  41   -0.01    0.03
   0  10   0   11.75    0.87
   0  10   1   -0.01    0.11
   0  10  -1   -0.05    0.14
   0  10   2   31.49    1.40
   0  10  -2   30.50    1.45
   0  10   3    0.15    0.19
   0  10  -3    0.15    0.18
   0  10   4   93.45    2.38
   0  10   4   90.30    2.05
   0  10   5   -0.06    0.07
   0  10   5   -0.12    0.15
   0  10   6    0.42    0.15
   0  10   6    0.57    0.20
   0  10  -7    0.02    0.07
   0  10   7    0.02    0.09
   0  10   7    0.03    0.07
   0  10   8    5.76    0.50
   0  10  -8    6.42    0.54
   0  10   8    6.63    0.66
   0  10   9   -0.07    0.11
   0  10   9    0.09    0.13
   0  10  -9    0.03    0.07
   0  10 -10    0.22    0.13
   0  10 -11   -0.08    0.09
   0  10 -12    8.08    0.64
   0  10 -13    0.13    0.13
   0  10 -14    4.05    0.47
   0  10 -15    0.02    0.11
   0  10 -16    6.82    0.67
   0  10 -17   -0.03    0.10
   0  10 -18    2.09    0.40
   0  10  19   -0.01    0.05
   0  10  19    0.09    0.08
   0  10 -19   -0.05    0.09
   0 -10  20   15.08    0.61
   0  10  20   17.18    0.63
   0  10 -20   14.88    1.08
   0  10  20   16.47    0.62
   0  10 -20   16.41    0.63
   0  10 -21   -0.04    0.16
   0  10  21   -0.10    0.07
   0  10 -21    0.01    0.08
   0 -10  21    0.32    0.12
   0  10  21    0.09    0.08
   0  10  22    0.88    0.15
   0  10 -22    0.54    0.24
   0  10 -22    0.83    0.15
   0 -10  22    0.61    0.15
   0 -10  23    0.09    0.09
   0  10 -23    0.11    0.18
   0  10 -23    0.02    0.06
   0  10  23   -0.02    0.06
   0  10  24    8.12    0.46
   0 -10  24    6.84    0.43
   0  10 -24    8.13    0.46
   0  10  25    0.04    0.06
   0  10 -25    0.05    0.08
   0 -10  25   -0.07    0.09
   0  10 -26    6.62    0.42
   0 -10  26    5.39    0.39
   0  10  26    6.80    0.43
   0  10  27   -0.02    0.07
   0 -10  27   -0.02    0.08
   0  10 -27    0.08    0.06
   0  10 -28    0.14    0.09
   0  10  28   -0.02    0.07
   0 -10  28    0.22    0.10
   0 -10  29    0.11    0.09
   0  10  29   -0.06    0.09
   0  10 -29    0.01    0.06
   0  10  30    0.18    0.08
   0  10  31   -0.05    0.09
   0  10  32   -0.06    0.09
   0  10  33   -0.05    0.09
   0  10  34    0.42    0.11
   0  10  35   -0.14    0.09
   0  10  36    3.51    0.22
   0  10  37    0.09    0.05
   0  10  38    0.76    0.10
   0  10  39    0.09    0.04
   0  10  40    0.08    0.03
   0  11   0   -0.02    0.13
   0  11   1    0.17    0.22
   0  11  -1    0.05    0.18
   0  11   2   86.94    2.52
   0  11  -2   86.73    2.60
   0  11   3   -0.13    0.14
   0  11   3    0.06    0.12
   0  11  -3   -0.02    0.18
   0  11   4   15.51    0.90
   0  11   4   16.91    1.08
   0  11   5    0.03    0.17
   0  11   5   -0.07    0.10
   0  11   6   39.07    1.66
   0  11   6   37.16    1.35
   0  11  -6   41.65    1.37
   0  11   7    0.04    0.08
   0  11  -7    0.06    0.09
   0  11   7    0.07    0.15
   0  11   8    8.30    0.77
   0  11  -8    7.51    0.61
   0  11  -9   -0.07    0.08
   0  11   9    0.13    0.15
   0  11  10   13.16    1.00
   0  11 -10   10.73    0.74
   0  11 -11    0.05    0.10
   0  11  11    0.06    0.13
   0  11  12    8.24    0.82
   0  11 -12    7.25    0.61
   0  11 -13    0.07    0.11
   0  11 -14   11.57    0.82
   0  11 -15    0.10    0.12
   0  11 -16    0.64    0.22
   0  11 -17   -0.12    0.09
   0  11  17    0.01    0.05
   0  11  17    0.11    0.09
   0  11  18   45.70    1.05
   0  11  18   43.40    0.99
   0  11 -18   43.42    1.06
   0  11 -19   -0.15    0.17
   0  11  19    0.04    0.09
   0  11  19    0.05    0.10
   0  11 -19    0.22    0.10
   0  11  20    0.10    0.08
   0  11  20    0.00    0.08
   0  11 -20    0.14    0.10
   0  11  21    0.01    0.06
   0  11  21   -0.06    0.07
   0  11 -21    0.05    0.07
   0  11 -22    6.51    0.42
   0  11  22    6.22    0.40
   0  11  22    6.84    0.41
   0  11 -23   -0.05    0.07
   0  11  23   -0.08    0.08
   0  11  24    2.13    0.23
   0  11 -24    1.99    0.24
   0  11  25   -0.03    0.06
   0  11 -25    0.02    0.07
   0  11 -26    6.81    0.43
   0  11  26    7.12    0.43
   0  11  27   -0.06    0.07
   0  11 -27    0.04    0.07
   0  11 -28    0.29    0.11
   0  11  28    0.15    0.09
   0  11  29    0.02    0.06
   0  11 -29    0.05    0.07
   0  11  30    0.04    0.07
   0  11  31    0.01    0.08
   0  11  32    2.67    0.27
   0  11  33    0.00    0.06
   0  11  34    3.52    0.27
   0  11  35   -0.03    0.08
   0  11  36    2.18    0.16
   0  11  37    0.02    0.04
   0  11  38    5.29    0.21
   0  11  39    0.06    0.04
   0  12   0   28.44    1.58
   0  12  -1   -0.07    0.21
   0  12   1    0.01    0.15
   0  12   2    1.68    0.34
   0  12   2    1.74    0.41
   0  12  -2    2.00    0.44
   0  12   3    0.04    0.16
   0  12   3    0.03    0.10
   0  12   4   32.00    1.35
   0  12   4   35.11    1.72
   0  12   5    0.00    0.18
   0  12   5    0.14    0.15
   0  12   6    0.64    0.23
   0  12   7    0.04    0.17
   0  12   8   18.65    1.25
   0  12   9    0.04    0.15
   0  12  10    9.65    0.91
   0  12  11    0.06    0.17
   0  12  12    3.55    0.57
   0  12  13    0.04    0.15
   0  12  14    6.04    0.76
   0  12  15    0.14    0.14
   0  12  15    0.12    0.08
   0  12 -15    0.03    0.08
   0  12  16   22.33    0.75
   0  12  16   21.44    0.69
   0  12 -16   23.06    0.79
   0  12  16   24.15    1.54
   0  12  17   -0.03    0.06
   0  12 -17    0.07    0.09
   0  12  17    0.09    0.09
   0  12  18    0.30    0.11
   0  12  18    0.37    0.10
   0  12  18    0.46    0.26
   0  12 -18    0.34    0.12
   0  12  19    0.10    0.19
   0  12 -19    0.35    0.15
   0  12  19    0.05    0.12
   0  12  19    0.14    0.08
   0  12 -20   70.92    1.43
   0  12  20   70.07    1.33
   0  12  20   74.57    1.35
   0  12 -21    0.28    0.14
   0  12  21    0.16    0.12
   0  12  21    0.03    0.06
   0  12  22    3.83    0.31
   0  12 -22    3.13    0.32
   0  12  22    3.39    0.29
   0  12 -23    0.04    0.08
   0  12  23    0.01    0.06
   0  12  24    6.70    0.42
   0  12 -24    6.29    0.43
   0  12  25    0.01    0.06
   0  12 -25    0.14    0.08
   0  12  26    1.62    0.21
   0  12 -26    1.34    0.20
   0  12 -27    0.00    0.07
   0  12  27    0.07    0.07
   0  12  28    4.16    0.33
   0  12 -28    4.30    0.32
   0  12  29   -0.03    0.08
   0  12 -29    0.07    0.06
   0  12  30    1.38    0.19
   0  12  31    0.08    0.07
   0  12  32    8.14    0.41
   0  12  33    0.02    0.05
   0  12  34   -0.01    0.06
   0  12  35   -0.09    0.06
   0  12  36    4.86    0.22
   0  12  37    0.10    0.04
   0  12  38    0.14    0.04
   0  13   0    0.02    0.18
   0  13   1    0.06    0.11
   0  13  -1   -0.02    0.13
   0  13   1   -0.08    0.12
   0  13   2    1.75    0.35
   0  13   2    1.85    0.43
   0  13   3    0.03    0.13
   0  13   4    0.68    0.30
   0  13   5    0.02    0.11
   0  13   6    3.53    0.59
   0  13   7    0.02    0.14
   0  13   8    4.53    0.68
   0  13   9    0.27    0.31
   0  13  10   89.95    2.93
   0  13  11    0.33    0.34
   0  13 -11    0.22    0.16
   0  13  11    0.20    0.11
   0  13  12    1.23    0.38
   0  13 -12    1.39    0.22
   0  13  12    1.12    0.17
   0  13  13    0.01    0.11
   0  13  13    0.05    0.08
   0  13 -13    0.10    0.11
   0  13 -14   12.01    0.61
   0  13  14   12.96    0.54
   0  13  15    0.18    0.17
   0  13  15    0.05    0.08
   0  13 -15    0.01    0.08
   0  13 -16    1.03    0.18
   0  13  16    1.13    0.16
   0  13  16    1.33    0.39
   0  13  16    1.39    0.19
   0  13  17   -0.09    0.09
   0  13 -17    0.02    0.09
   0  13  17   -0.01    0.07
   0  13  17   -0.13    0.17
   0  13 -18    2.70    0.28
   0  13  18    2.49    0.25
   0  13  18    2.79    0.26
   0  13  19    0.10    0.09
   0  13 -19    0.10    0.10
   0  13  19    0.06    0.10
   0  13  20   31.77    0.88
   0  13  20   33.46    0.91
   0  13 -20   32.22    0.98
   0  13  21    0.00    0.09
   0  13 -21    0.22    0.13
   0  13  21    0.06    0.09
   0  13  22    0.65    0.13
   0  13 -22    0.52    0.13
   0  13 -23   -0.03    0.07
   0  13  23   -0.12    0.08
   0  13  24    5.87    0.38
   0  13 -24    5.50    0.40
   0  13 -25    0.07    0.09
   0  13  25   -0.04    0.07
   0  13 -26    9.79    0.51
   0  13  26   10.53    0.52
   0  13 -27   -0.01    0.06
   0  13  27    0.00    0.07
   0  13 -28    2.11    0.22
   0  13  28    2.20    0.23
   0  13  29    0.02    0.07
   0  13 -29    0.16    0.09
   0  13  30   12.64    0.51
   0  13  31    0.04    0.06
   0  13  32    0.60    0.11
   0  13 -32    0.51    0.10
   0  13  33    0.01    0.05
   0  13  34    4.84    0.28
   0  13  35    0.12    0.05
   0  13  36    0.10    0.04
   0  13  37    0.00    0.03
   0  14   0    9.16    1.05
   0  14   1    0.10    0.17
   0  14   2    0.60    0.31
   0  14   3   -0.12    0.12
   0  14  -4    2.81    0.28
   0  14   4    2.41    0.53
   0  14   5   -0.02    0.17
   0  14   5   -0.01    0.07
   0  14  -5   -0.06    0.07
   0  14   6    2.73    0.57
   0  14  -6    3.07    0.30
   0  14   6    2.68    0.27
   0  14  -7   -0.16    0.10
   0  14   7   -0.01    0.05
   0  14   7    0.12    0.18
   0  14   8    3.02    0.59
   0  14   8    2.67    0.26
   0  14  -8    3.06    0.30
   0  14   9    0.11    0.18
   0  14  -9   -0.03    0.10
   0  14   9    0.21    0.13
   0  14 -10    1.70    0.24
   0  14 -10    1.82    0.24
   0  14  10    2.06    0.52
   0  14  10    1.75    0.22
   0  14 -11    0.19    0.15
   0  14  11    0.00    0.26
   0  14 -11    0.21    0.12
   0  14  11    0.03    0.10
   0  14  12   32.20    1.87
   0  14 -12   29.52    0.95
   0  14  12   28.56    0.82
   0  14 -12   30.59    0.99
   0  14 -13    0.34    0.23
   0  14  13    0.20    0.28
   0  14  13    0.24    0.12
   0  14 -14   80.55    1.57
   0  14 -14   81.43    1.61
   0  14  14   79.63    1.37
   0  14 -15    0.53    0.19
   0  14  15    0.10    0.14
   0  14  16    7.62    0.44
   0  14  16    6.94    0.41
   0  14 -16    7.23    0.48
   0  14 -17    0.09    0.12
   0  14  17    0.05    0.09
   0  14  17    0.03    0.06
   0  14  18   19.89    0.71
   0  14  18   18.57    0.66
   0  14 -18   17.51    0.75
   0  14 -19    0.21    0.12
   0  14  19    0.16    0.11
   0  14  19    0.19    0.10
   0  14 -20    5.06    0.41
   0  14  20    5.06    0.35
   0  14  20    5.67    0.38
   0  14  21   -0.03    0.07
   0  14  21   -0.04    0.08
   0  14 -21    0.09    0.10
   0  14  22    0.58    0.13
   0  14 -22    0.69    0.16
   0  14 -23    0.05    0.10
   0  14  23   -0.03    0.06
   0  14  24    0.30    0.08
   0  14 -24    0.28    0.10
   0  14  25    0.00    0.06
   0  14 -25    0.10    0.07
   0  14 -26    0.06    0.06
   0  14  26    0.08    0.07
   0  14  27   -0.07    0.07
   0  14 -27    0.06    0.06
   0  14 -27   -0.06    0.07
   0  14  28    0.88    0.14
   0  14 -28    0.64    0.14
   0  14  29   -0.01    0.05
   0  14 -29    0.01    0.06
   0  14  30    1.79    0.18
   0  14 -30    1.42    0.17
   0  14 -31   -0.03    0.05
   0  14  31   -0.07    0.06
   0  14  32    0.90    0.12
   0  14  33   -0.04    0.05
   0  14  34    1.26    0.12
   0  14  35    0.01    0.03
   0  15   0    0.01    0.07
   0  15   0   -0.08    0.09
   0  15  -1    0.05    0.09
   0  15   1    0.00    0.08
   0  15  -1   -0.04    0.11
   0  15   2    2.48    0.56
   0  15  -2    2.90    0.30
   0  15  -2    2.63    0.30
   0  15   2    2.77    0.29
   0  15  -3    0.10    0.11
   0  15   3   -0.06    0.07
   0  15   3   -0.04    0.12
   0  15  -4    0.11    0.10
   0  15   4    0.06    0.07
   0  15   4    0.17    0.18
   0  15   5    0.05    0.18
   0  15   5    0.12    0.09
   0  15  -5    0.01    0.18
   0  15  -6    9.01    0.53
   0  15   6    7.48    0.44
   0  15   6    7.90    1.00
   0  15   7    0.32    0.25
   0  15  -7    0.07    0.15
   0  15   7    0.05    0.09
   0  15   8    0.23    0.11
   0  15  -8    0.27    0.14
   0  15   8    0.11    0.17
   0  15  -9    0.10    0.23
   0  15   9    0.07    0.10
   0  15   9    0.01    0.20
   0  15 -10   10.03    0.56
   0  15  10    9.58    0.48
   0  15 -11   -0.02    0.12
   0  15  11   -0.02    0.06
   0  15 -12    0.30    0.11
   0  15  12    0.21    0.07
   0  15  13    0.06    0.08
   0  15 -13   -0.05    0.10
   0  15  14    3.61    0.30
   0  15 -14    3.60    0.35
   0  15  15   -0.06    0.09
   0  15  15    0.03    0.07
   0  15 -15    0.06    0.09
   0  15  16    0.07    0.08
   0  15 -16    0.01    0.08
   0  15  16    0.10    0.06
   0  15 -17    0.03    0.09
   0  15  17   -0.16    0.10
   0  15 -17   -0.03    0.07
   0  15  17    0.04    0.06
   0  15 -18   -0.14    0.11
   0  15 -18    0.01    0.07
   0  15  18   -0.03    0.09
   0  15  18   -0.02    0.07
   0  15 -19   -0.03    0.08
   0  15  19   -0.03    0.07
   0  15  19   -0.07    0.07
   0  15 -19    0.07    0.07
   0  15 -20    0.28    0.10
   0  15  20    0.26    0.08
   0  15 -20    0.27    0.14
   0  15  20    0.26    0.08
   0  15 -21   -0.03    0.08
   0  15  21    0.04    0.07
   0  15  21    0.05    0.06
   0  15  22    7.88    0.43
   0  15 -22    7.26    0.45
   0  15  23   -0.08    0.09
   0  15 -23    0.18    0.11
   0  15 -24    0.35    0.11
   0  15  24    0.41    0.10
   0  15 -25    0.02    0.09
   0  15  25    0.04    0.07
   0  15  26    0.04    0.07
   0  15 -26    0.13    0.09
   0  15  27    0.02    0.05
   0  15 -27    0.03    0.06
   0  15  28    0.95    0.13
   0  15 -28    0.75    0.12
   0  15 -29    0.03    0.05
   0  15  29    0.02    0.05
   0  15  30    0.10    0.04
   0  15 -30    0.25    0.07
   0  15  31   -0.02    0.05
   0  15  32    0.60    0.09
   0  15  33   -0.06    0.04
   0  15  34    0.11    0.04
   0  16   0    0.56    0.14
   0  16   1    0.03    0.06
   0  16  -1   -0.04    0.07
   0  16  -2    0.54    0.13
   0  16  -2    0.78    0.17
   0  16   2    0.67    0.14
   0  16  -3    0.23    0.15
   0  16   3   -0.02    0.10
   0  16  -4   15.02    0.68
   0  16   4   13.69    0.60
   0  16  -4   12.86    0.66
   0  16   5    0.41    0.18
   0  16  -5    0.61    0.34
   0  16   6    9.13    0.48
   0  16  -6    9.12    0.55
   0  16  -7    0.73    0.32
   0  16   7    0.48    0.19
   0  16  -8   24.88    0.88
   0  16   8   22.77    0.75
   0  16  -9    1.58    0.47
   0  16   9    0.37    0.17
   0  16 -10   21.50    0.83
   0  16  10   20.21    0.71
   0  16 -11    1.09    0.32
   0  16  11    0.16    0.14
   0  16 -12   17.97    0.74
   0  16  12   17.61    0.65
   0  16 -13    1.22    0.30
   0  16  13    0.10    0.13
   0  16  14   20.05    0.68
   0  16 -14   19.36    0.78
   0  16  15    0.23    0.14
   0  16 -15    0.41    0.19
   0  16  15    0.09    0.08
   0  16  16    2.97    0.28
   0  16  16    2.59    0.25
   0  16 -16    2.45    0.28
   0  16  17   -0.02    0.07
   0  16 -17    0.20    0.13
   0  16  17    0.02    0.08
   0  16 -18    9.19    0.51
   0  16  18    9.51    0.45
   0  16  18   10.11    0.48
   0  16  19   -0.05    0.07
   0  16 -19    0.08    0.13
   0  16  19    0.07    0.09
   0  16 -20    0.38    0.11
   0  16  20    0.46    0.10
   0  16  20    0.45    0.11
   0  16 -21   -0.04    0.09
   0  16  21   -0.17    0.09
   0  16 -22   -0.04    0.08
   0  16  22   -0.15    0.09
   0  16 -23   -0.13    0.08
   0  16  23   -0.17    0.09
   0  16  24    3.24    0.25
   0  16 -24    2.90    0.26
   0  16 -25    0.02    0.06
   0  16  25   -0.09    0.05
   0  16  26    1.23    0.15
   0  16 -26    1.10    0.15
   0  16 -27    0.04    0.07
   0  16  27    0.01    0.05
   0  16  28    1.85    0.17
   0  16 -28    1.50    0.15
   0  16 -29    0.03    0.04
   0  16  29   -0.05    0.05
   0  16  30    0.18    0.05
   0  16  31   -0.07    0.04
   0  16  32    1.85    0.14
   0  17   0   -0.13    0.11
   0  17  -1    2.17    0.32
   0  17   1    0.24    0.25
   0  17  -2    7.56    0.50
   0  17   2    8.44    0.48
   0  17   3    1.10    0.27
   0  17  -3    2.41    0.30
   0  17  -4    5.98    0.44
   0  17   4    5.67    0.38
   0  17  -4    5.34    0.42
   0  17  -5    1.67    0.40
   0  17   5    0.94    0.28
   0  17  -6   57.36    1.35
   0  17   6   54.41    1.16
   0  17   7    0.84    0.25
   0  17  -7    2.43    0.50
   0  17   8    2.34    0.24
   0  17  -8    2.57    0.28
   0  17  -9    0.16    0.16
   0  17   9    0.00    0.06
   0  17 -10    1.96    0.24
   0  17  10    1.83    0.21
   0  17 -11    0.19    0.12
   0  17  11   -0.03    0.07
   0  17  12    0.29    0.11
   0  17 -12    0.47    0.16
   0  17 -13    0.20    0.14
   0  17  13    0.07    0.08
   0  17 -14    6.27    0.42
   0  17  14    6.28    0.37
   0  17  14    6.66    0.41
   0  17  15    0.01    0.07
   0  17  15    0.02    0.10
   0  17  16    6.61    0.40
   0  17 -16    6.00    0.42
   0  17  16    6.73    0.38
   0  17 -17    0.48    0.18
   0  17  17    0.16    0.13
   0  17  17    0.11    0.13
   0  17 -18   20.43    0.72
   0  17  18   21.80    0.67
   0  17  18   22.79    0.70
   0  17 -19    0.24    0.16
   0  17  19    0.08    0.11
   0  17  19    0.06    0.08
   0  17 -20    0.18    0.09
   0  17  20    0.16    0.08
   0  17 -21    0.07    0.09
   0  17  21   -0.04    0.06
   0  17 -22    4.32    0.31
   0  17  22    4.91    0.30
   0  17  23    0.04    0.05
   0  17 -23    0.04    0.08
   0  17 -24    1.18    0.16
   0  17  24    1.43    0.16
   0  17  25   -0.06    0.05
   0  17 -25   -0.02    0.05
   0  17  26    2.66    0.20
   0  17 -26    2.14    0.18
   0  17 -27    0.08    0.06
   0  17  27    0.05    0.04
   0  17  28    1.29    0.12
   0  17  29    0.03    0.04
   0  17  30    1.57    0.12
   0  17  31   -0.01    0.02
   0  18   0    5.72    0.40
   0  18  -1    0.38    0.17
   0  18   1    0.68    0.27
   0  18   2   -0.04    0.09
   0  18  -2    0.02    0.07
   0  18  -3    0.41    0.19
   0  18   3    0.16    0.16
   0  18  -4    2.41    0.25
   0  18   4    2.84    0.28
   0  18   5    0.80    0.27
   0  18  -5    1.38    0.26
   0  18   6    8.96    0.47
   0  18  -6    8.03    0.49
   0  18   7    0.73    0.24
   0  18  -7    2.53    0.41
   0  18  -8   31.52    0.95
   0  18   8   31.43    0.85
   0  18  -9    2.14    0.38
   0  18  -9    3.45    0.49
   0  18 -10    2.76    0.30
   0  18  10    3.21    0.27
   0  18 -10    2.78    0.28
   0  18 -11    0.26    0.23
   0  18 -11    0.72    0.16
   0  18  11    0.16    0.12
   0  18 -12    7.62    0.45
   0  18  12    8.31    0.41
   0  18  13    0.12    0.14
   0  18 -13    0.61    0.27
   0  18  13    0.24    0.14
   0  18  14   18.16    0.64
   0  18  14   16.95    0.58
   0  18 -15    0.35    0.20
   0  18  15    0.10    0.11
   0  18  15    0.18    0.13
   0  18 -16    3.11    0.29
   0  18  16    3.81    0.30
   0  18  16    3.75    0.27
   0  18  17    0.03    0.06
   0  18  17   -0.08    0.07
   0  18 -18    0.17    0.08
   0  18  18    0.23    0.08
   0  18  18    0.11    0.06
   0  18 -19   -0.04    0.07
   0  18  19    0.02    0.06
   0  18  20    4.36    0.27
   0  18 -20    3.67    0.28
   0  18  21   -0.04    0.06
   0  18 -21    0.17    0.08
   0  18 -22    0.07    0.05
   0  18  22   -0.04    0.05
   0  18  23    0.02    0.05
   0  18 -23    0.03    0.06
   0  18 -24    3.32    0.21
   0  18  24    4.18    0.24
   0  18  25    0.03    0.04
   0  18  26    0.27    0.06
   0  18  27    0.00    0.03
   0  18  28    2.74    0.16
   0  19   0    0.12    0.10
   0  19   1    0.41    0.14
   0  19  -1    0.18    0.12
   0  19  -2    1.03    0.16
   0  19   2    1.38    0.18
   0  19   3    0.73    0.28
   0  19  -3    1.34    0.25
   0  19   4    6.88    0.40
   0  19  -4    4.48    0.38
   0  19   5    0.63    0.21
   0  19  -5    1.38    0.26
   0  19  -6    3.29    0.27
   0  19   6    3.99    0.29
   0  19   7    0.41    0.16
   0  19  -7    1.41    0.21
   0  19   8    2.24    0.22
   0  19  -8    1.66    0.19
   0  19  -9    0.92    0.21
   0  19   9    0.21    0.16
   0  19  10    7.96    0.40
   0  19 -10    6.53    0.40
   0  19  11    0.18    0.15
   0  19  11    0.24    0.14
   0  19  12    4.84    0.30
   0  19  12    4.60    0.33
   0  19 -12    3.78    0.29
   0  19  13    0.02    0.09
   0  19 -13    0.36    0.13
   0  19  13    0.10    0.11
   0  19  14    5.12    0.31
   0  19  14    4.93    0.31
   0  19 -15    0.21    0.08
   0  19 -15    0.08    0.11
   0  19  15    0.00    0.06
   0  19  15    0.09    0.09
   0  19 -16    0.42    0.09
   0  19  16    0.79    0.12
   0  19  16    0.56    0.11
   0  19 -16    0.57    0.13
   0  19  17   -0.05    0.06
   0  19 -17    0.11    0.09
   0  19 -17   -0.05    0.06
   0  19  18    0.85    0.12
   0  19 -18    0.65    0.10
   0  19  19    0.02    0.06
   0  19 -19   -0.01    0.04
   0  19  20    1.72    0.16
   0  19  21    0.11    0.07
   0  19  22    7.38    0.30
   0  19  23    0.06    0.05
   0  19  24    0.08    0.04
   0  19  25   -0.02    0.03
   0  19  26    3.33    0.16
   0  20   0    1.20    0.16
   0  20   1    0.65    0.17
   0  20  -1    0.91    0.19
   0  20  -2    1.86    0.20
   0  20   2    2.11    0.21
   0  20  -3    0.36    0.15
   0  20   3    0.36    0.14
   0  20  -4    0.14    0.08
   0  20   4    0.13    0.07
   0  20  -5    0.12    0.08
   0  20   5    0.09    0.08
   0  20  -6    0.45    0.10
   0  20   6    0.36    0.08
   0  20   7    0.47    0.18
   0  20  -7    1.01    0.19
   0  20   8    6.52    0.33
   0  20  -8    5.01    0.30
   0  20  -9    0.50    0.15
   0  20   9    0.47    0.12
   0  20  10    0.04    0.05
   0  20  10   -0.01    0.05
   0  20 -10    0.03    0.05
   0  20 -11    0.13    0.06
   0  20  11    0.01    0.06
   0  20  11    0.11    0.07
   0  20 -12    1.30    0.14
   0  20  12    1.78    0.18
   0  20  12    1.76    0.17
   0  20 -13    0.06    0.05
   0  20  13   -0.01    0.05
   0  20  13    0.09    0.07
   0  20  14    0.53    0.10
   0  20 -14    0.36    0.07
   0  20  14    0.54    0.09
   0  20 -15   -0.04    0.04
   0  20  15   -0.03    0.06
   0  20  16    0.29    0.07
   0  20  17   -0.01    0.04
   0  20  18    0.10    0.04
   0  20  19   -0.02    0.04
   0  20  20    6.27    0.26
   0  20  21    0.07    0.05
   0  20  22    0.17    0.05
   0  20  23   -0.02    0.03
   0  21   0   -0.02    0.05
   0  21   1    0.28    0.13
   0  21  -1    0.45    0.12
   0  21   2    1.78    0.16
   0  21  -2    1.72    0.16
   0  21  -3    0.39    0.11
   0  21   3    0.30    0.13
   0  21   4    0.14    0.06
   0  21  -4    0.06    0.05
   0  21   5    0.21    0.09
   0  21  -5    0.30    0.09
   0  21  -6    0.83    0.12
   0  21   6    0.97    0.12
   0  21   7    0.06    0.09
   0  21   7    0.33    0.11
   0  21  -8    1.39    0.14
   0  21   8    1.48    0.17
   0  21   8    1.70    0.16
   0  21  -9    0.32    0.08
   0  21   9    0.27    0.07
   0  21  10    0.11    0.06
   0  21 -10    0.22    0.06
   0  21  10    0.24    0.07
   0  21  11   -0.02    0.04
   0  21  11    0.23    0.08
   0  21  12    2.95    0.21
   0  21  12    2.72    0.18
   0  21  13    0.05    0.05
   0  21  14    1.24    0.13
   0  21  15   -0.02    0.03
   0  21  16   -0.06    0.04
   0  21  17   -0.03    0.04
   0  21  18    0.02    0.03
   0  21  19    0.02    0.03
   0  21  20    0.29    0.05
   0  22   0    0.38    0.06
   0  22  -1    0.21    0.06
   0  22   1    0.30    0.07
   0  22   2    0.26    0.06
   0  22  -2    0.32    0.06
   0  22   3    0.63    0.15
   0  22  -3    1.16    0.13
   0  22  -4    3.16    0.17
   0  22   4    3.52    0.18
   0  22   5    0.92    0.11
   0  22   5    0.38    0.13
   0  22   6    0.21    0.05
   0  22   6    0.16    0.06
   0  22   7    0.05    0.06
   0  22   7    0.34    0.08
   0  22   8    1.13    0.10
   0  22   8    1.19    0.13
   0  22   9    0.05    0.06
   0  22  10    0.49    0.08
   0  22  11    0.02    0.05
   0  22  12    3.69    0.19
   0  22  13    0.14    0.06
   0  22  14    0.80    0.08
   0  22  15    0.07    0.04
   0  23   0   -0.06    0.04
   0  23   1    0.56    0.13
   0  23   2    3.68    0.19
   0  23   3    0.44    0.12
   0  23   4    0.77    0.09
   0  23   5    0.76    0.10
   0  23   6   14.01    0.35
   0  23   7    1.59    0.15
   0  23   8    0.05    0.03
   0  23   9    0.05    0.03
   1   0   0   -0.05    0.10
   1   0  -1    0.81    0.13
   1   0   1    0.76    0.14
   1   0  -2   55.52    1.03
   1   0   2   59.74    1.15
   1   0   3  299.03    2.66
   1   0  -3  277.32    2.27
   1   0  -4   44.95    0.89
   1   0   4   45.92    1.07
  -1   0  -6    1.58    0.19
  -1   0  -7    0.08    0.08
  -1   0  -8   12.38    0.53
  -1   0  -9    1.72    0.21
  -1   0 -10    8.34    0.48
  -1   0 -11   16.04    0.71
  -1   0 -12    3.49    0.35
  -1   0 -13    0.12    0.11
  -1   0 -14    0.89    0.21
  -1   0 -15    6.93    0.56
  -1   0 -16    3.56    0.42
  -1   0 -17   24.08    1.12
  -1   0 -18    9.66    0.73
  -1   0 -19    1.47    0.31
  -1   0 -20    5.48    0.61
  -1   0 -21    1.36    0.35
  -1   0 -22    0.19    0.21
  -1   0 -23    1.09    0.32
  -1   0 -24    0.05    0.13
  -1   0 -25    1.07    0.32
  -1   0 -26    0.05    0.17
   1   0  26   -0.02    0.07
  -1   0  27    0.09    0.07
   1   0  27    0.02    0.06
  -1   0 -27    0.16    0.19
   1   0  28    0.59    0.14
  -1   0 -28    0.24    0.21
  -1   0  28    0.44    0.12
  -1   0  29    9.61    0.42
   1   0  29   10.41    0.49
   1   0  30   12.70    0.54
  -1   0  30   11.98    0.47
  -1   0  31   11.73    0.48
   1   0  31   12.81    0.55
   1   0  32    6.23    0.39
  -1   0  32    5.54    0.33
  -1   0  33    1.17    0.16
   1   0  33    1.10    0.17
   1   0  34   -0.03    0.08
  -1   0  34   -0.16    0.08
   1   0  35    1.05    0.16
  -1   0  35    0.99    0.14
   1   0 -35    1.15    0.16
   1   0  36    0.51    0.13
   1   0 -36    0.52    0.10
  -1   0  36    0.48    0.09
   1   0  37    0.66    0.13
  -1   0  37    0.43    0.10
   1   0  38    0.18    0.09
  -1   0  38    0.16    0.07
   1   0  39    0.13    0.09
  -1   0  39    0.18    0.07
   1   0  40    0.00    0.06
   1   0 -41    0.35    0.06
   1   0  41    0.64    0.11
   1   0  42    0.07    0.05
   1   0  43    0.14    0.05
   1   1   0    5.02    0.35
   1  -1   0    4.15    0.28
   1  -1  -1    1.51    0.16
   1   1  -1    1.39    0.19
   1   1   1    1.40    0.18
   1  -1  -2   54.73    0.89
   1   1   2   56.44    1.22
   1   1  -2   56.01    1.12
   1   1  -3   49.89    1.06
   1  -1  -3   49.69    0.84
   1   1   3   52.34    1.19
  -1  -1  -4   21.16    0.54
   1   1   4   22.17    0.78
   1  -1  -4   22.54    0.54
   1   1   5    2.23    0.27
  -1  -1  -5    2.08    0.19
   1  -1  -5    2.09    0.17
   1   1   6    1.38    0.23
   1  -1  -6    1.30    0.13
  -1  -1  -6    1.39    0.16
   1   1   6    1.25    0.11
  -1   1  -7    1.01    0.16
  -1  -1  -7    0.83    0.14
   1   1   7    0.62    0.08
  -1   1  -8    0.95    0.17
  -1  -1  -8    0.81    0.15
   1   1   8    0.57    0.09
  -1  -1  -9    5.25    0.36
  -1   1  -9    4.87    0.37
  -1   1 -10    1.12    0.19
  -1  -1 -10    1.22    0.19
  -1  -1 -11    0.65    0.16
  -1   1 -11    0.63    0.15
  -1  -1 -12    6.09    0.45
  -1   1 -12    6.50    0.48
  -1   1 -13   12.76    0.69
  -1  -1 -13   13.40    0.71
  -1   1 -14   29.01    1.07
  -1  -1 -14   30.33    1.10
  -1   1 -15    0.28    0.16
  -1  -1 -15    0.04    0.12
  -1  -1 -16   11.58    0.74
  -1   1 -16   10.94    0.72
  -1   1 -17   10.71    0.75
  -1  -1 -17    9.79    0.72
  -1  -1 -18    2.12    0.37
  -1   1 -18    2.17    0.37
  -1   1 -19    8.81    0.74
  -1  -1 -19    8.71    0.74
  -1   1 -20   17.23    1.06
  -1  -1 -20   16.11    1.05
  -1   1 -21    5.31    0.62
  -1  -1 -21    5.43    0.63
  -1   1 -22    2.90    0.49
  -1  -1 -22    2.92    0.50
  -1  -1 -23    0.51    0.24
  -1   1 -23    0.40    0.25
  -1   1 -24    2.34    0.47
  -1  -1 -24    2.02    0.44
  -1  -1 -25    2.26    0.51
  -1   1 -25    2.22    0.49
   1   1  26    4.18    0.30
  -1   1 -26    3.92    0.64
  -1  -1 -26    3.87    0.65
   1  -1  26    3.94    0.28
  -1  -1 -27    9.73    1.03
  -1   1 -27    9.25    0.99
   1  -1  27    9.40    0.44
   1   1  27   10.16    0.47
  -1  -1  28   14.87    0.51
  -1  -1 -28   16.29    1.38
  -1   1 -28   15.60    1.32
   1  -1  28   16.43    0.60
   1   1  28   15.48    0.60
   1  -1  29    1.18    0.19
  -1   1  29    1.29    0.17
  -1  -1  29    0.92    0.14
   1   1  29    0.90    0.17
   1  -1  30    9.83    0.49
  -1  -1  30    8.52    0.41
   1   1  30    9.77    0.48
  -1   1  30    9.28    0.42
  -1   1  31    8.78    0.42
  -1  -1  31    8.77    0.42
   1  -1  31   10.35    0.50
   1   1  31    9.74    0.48
   1  -1  32    3.38    0.29
  -1  -1  32    2.80    0.24
  -1   1  32    3.19    0.25
   1   1  32    3.46    0.30
   1   1  33    0.45    0.12
  -1   1  33    0.68    0.13
   1  -1  33    0.53    0.14
  -1  -1  33    0.40    0.11
  -1   1  34    3.24    0.25
  -1  -1  34    3.02    0.24
   1  -1  34    3.61    0.30
   1   1  34    3.34    0.28
  -1  -1  35    0.67    0.11
   1   1  35    0.68    0.13
  -1   1  35    0.61    0.11
   1  -1  35    0.80    0.15
   1  -1 -36    0.46    0.11
   1  -1  36    0.55    0.14
   1   1  36    0.22    0.10
  -1  -1  36    0.28    0.08
  -1   1  36    0.30    0.09
   1  -1  37    0.26    0.11
  -1  -1  37    0.09    0.06
  -1   1  37    0.11    0.07
   1   1  37    0.09    0.09
   1  -1 -37    0.06    0.05
   1  -1  38    2.23    0.22
  -1  -1  38    2.12    0.19
   1   1  38    2.33    0.23
  -1   1  38    2.17    0.18
   1  -1 -38    2.29    0.20
   1   1  39    0.85    0.13
  -1   1  39    0.85    0.12
   1  -1  39    0.81    0.13
   1  -1  40    2.12    0.20
  -1   1  40    1.99    0.16
   1   1  40    2.10    0.19
   1   1 -41    0.17    0.05
   1   1  41    0.10    0.06
   1  -1  41   -0.01    0.05
   1  -1  42    0.12    0.06
   1   1  42    0.12    0.06
   1   1  43    0.78    0.09
   1  -1  43    0.92    0.11
   1   2   0    1.37    0.26
   1   2   1  123.85    1.88
   1   2  -1  125.96    1.84
   1   2  -2  164.37    2.10
   1   2   2  168.02    2.19
  -1  -2  -3   45.95    0.63
   1   2   3   46.39    1.19
   1   2   4   29.62    0.68
  -1  -2  -4   30.02    0.56
   1   2   4   30.74    1.00
  -1  -2  -5    6.54    0.29
   1   2   5    6.25    0.31
   1   2   5    6.90    0.48
  -1  -2  -6   27.48    0.65
   1   2   6   27.69    0.94
   1   2   7    6.12    0.46
  -1  -2  -7    6.06    0.33
   1   2   7    5.24    0.27
   1   2   8    3.64    0.38
  -1  -2  -8    3.99    0.30
   1   2   8    3.03    0.22
  -1  -2  -9   12.28    0.56
  -1   2  -9   11.87    0.61
  -1   2 -10   29.27    0.95
  -1  -2 -10   30.32    0.90
  -1  -2 -11   12.00    0.60
  -1   2 -11   12.25    0.63
  -1   2 -12    0.29    0.15
  -1  -2 -12    0.11    0.07
  -1  -2 -13   12.08    0.67
  -1   2 -13   11.93    0.68
  -1  -2 -14   10.00    0.65
  -1   2 -14   10.28    0.65
  -1   2 -15    3.39    0.41
  -1  -2 -15    4.05    0.43
  -1   2 -16    2.58    0.38
  -1  -2 -16    2.69    0.37
  -1   2 -17    9.62    0.71
  -1  -2 -17    8.51    0.68
  -1  -2 -18   16.62    0.97
  -1   2 -18   17.40    0.99
  -1  -2 -19    0.31    0.18
  -1   2 -19    0.23    0.14
  -1  -2 -20    1.21    0.30
  -1   2 -20    1.36    0.29
  -1  -2 -21    2.87    0.47
  -1   2 -21    2.87    0.46
  -1  -2 -22    9.20    0.87
  -1   2 -22    9.24    0.83
  -1   2 -23    2.81    0.51
  -1  -2 -23    2.67    0.48
  -1  -2 -24    0.64    0.27
  -1   2 -24    0.59    0.29
  -1  -2 -25    1.47    0.40
   1  -2  25    1.49    0.17
  -1   2 -25    1.85    0.43
  -1  -2 -26    6.88    0.86
  -1   2 -26    6.85    0.84
   1   2  26    5.12    0.42
   1   2  26    6.73    0.38
  -1   2  26    5.40    0.41
   1  -2  26    7.05    0.38
   1  -2  27    4.53    0.32
  -1  -2 -27    4.89    0.75
  -1   2 -27    4.87    0.70
   1   2  27    4.91    0.32
  -1   2 -28    3.80    0.66
  -1  -2 -28    3.21    0.61
   1   2  28    3.76    0.29
   1  -2  28    3.72    0.29
   1  -2  29    5.37    0.37
   1   2  29    5.92    0.37
   1  -2  30    2.80    0.27
   1   2  30    2.81    0.26
  -1  -2  31    2.78    0.23
   1  -2  31    3.57    0.30
   1   2  31    3.65    0.29
  -1   2  31    3.36    0.27
   1  -2  32    3.76    0.32
   1   2  32    3.57    0.29
  -1  -2  32    2.91    0.24
  -1   2  32    2.93    0.25
   1   2  33    0.30    0.12
  -1   2  33    0.43    0.12
  -1  -2  33    0.23    0.09
   1  -2  33    0.41    0.13
   1   2  34    0.98    0.16
  -1  -2  34    1.00    0.15
  -1   2  34    1.04    0.16
   1  -2  34    1.28    0.19
   1  -2  35    0.21    0.10
  -1  -2  35    0.16    0.07
  -1   2  35    0.14    0.07
   1   2  35    0.07    0.08
   1  -2  36    0.11    0.08
   1   2  36    0.15    0.09
  -1   2  36    0.27    0.09
  -1  -2  36    0.18    0.07
  -1   2  37    1.93    0.18
   1   2  37    1.99    0.21
   1  -2  37    1.98    0.22
   1  -2 -37    1.99    0.21
   1  -2 -38    3.33    0.25
   1  -2  38    3.60    0.28
   1   2  38    3.53    0.26
  -1   2  38    3.02    0.21
   1   2  39    0.98    0.14
  -1   2  39    0.80    0.11
   1  -2 -39    0.97    0.12
   1  -2  39    1.01    0.15
   1   2  40    0.05    0.07
  -1   2  40    0.05    0.05
   1   2 -40   -0.02    0.04
   1  -2 -40   -0.02    0.04
  -1   2  41    0.57    0.08
   1   2 -41    0.52    0.07
   1   2  41    0.62    0.11
   1  -2  41    0.73    0.11
   1   2  42    2.15    0.16
   1  -2  42    2.03    0.17
   1  -2  43    1.04    0.11
   1   2  43    0.95    0.10
   1   3   0 1000.00    5.59
   1   3  -1  343.74    3.36
   1   3   1  360.31    3.42
   1   3   2   97.43    1.81
  -1   3  -3    7.07    0.25
   1   3   3    7.64    0.43
   1   3   4    6.56    0.49
   1   3   4    6.26    0.37
  -1  -3  -5    2.23    0.16
   1   3   5    2.56    0.31
   1   3   5    2.38    0.23
   1   3   6    2.98    0.34
  -1  -3  -6    2.25    0.19
   1   3   6    2.65    0.23
  -1  -3  -7    9.58    0.43
   1   3   7   10.48    0.64
   1   3   7    9.22    0.43
   1   3   8   15.02    0.76
  -1  -3  -8   15.30    0.56
   1   3   8   14.46    0.53
  -1  -3  -9    1.08    0.17
  -1   3  -9    1.20    0.21
   1   3   9    1.27    0.23
  -1   3 -10    0.37    0.12
  -1  -3 -10    0.41    0.12
   1   3  10    0.47    0.21
  -1  -3 -11   11.22    0.58
  -1   3 -11   11.90    0.68
  -1  -3 -12   47.56    1.25
  -1   3 -12   48.51    1.33
  -1  -3 -13    7.64    0.54
   1   3 -13    7.99    0.69
  -1   3 -13    8.64    0.60
  -1   3 -14   11.11    0.70
   1   3 -14   10.65    0.82
  -1  -3 -14   11.09    0.67
  -1  -3 -15   34.60    1.26
   1   3 -15   35.57    1.62
  -1   3 -15   36.06    1.27
  -1   3 -16   15.69    0.87
   1   3 -16   15.22    1.09
  -1  -3 -16   14.64    0.86
  -1  -3 -17    1.96    0.35
  -1   3 -17    2.40    0.38
  -1   3 -18    8.14    0.68
  -1  -3 -18    7.65    0.69
  -1  -3 -19   14.76    0.99
  -1   3 -19   16.49    1.00
  -1  -3 -20    9.47    0.85
  -1   3 -20   10.52    0.84
  -1  -3 -21    4.91    0.64
  -1   3 -21    4.74    0.58
  -1  -3 -22    1.13    0.35
  -1   3 -22    1.27    0.32
  -1  -3 -23    2.50    0.48
  -1   3 -23    2.35    0.44
  -1   3 -24   10.30    0.97
  -1  -3 -24   10.21    1.01
  -1  -3 -25    6.96    0.86
  -1   3 -25    7.42    0.83
   1  -3  25    7.21    0.39
  -1   3 -26    2.24    0.51
  -1   3  26    2.20    0.25
   1   3  26    2.17    0.25
   1  -3  26    2.44    0.23
  -1   3 -27    6.37    0.83
   1   3  27    5.72    0.41
   1  -3  27    5.89    0.38
   1   3  27    6.84    0.38
  -1   3  27    5.99    0.43
   1  -3  28    5.89    0.38
  -1   3 -28    5.15    0.75
   1   3  28    4.71    0.39
  -1   3  28    4.52    0.38
   1   3  28    5.47    0.36
   1  -3  29    1.79    0.24
   1   3  29    2.02    0.23
   1  -3  30    1.59    0.22
   1   3  30    1.36    0.19
   1   3  31    1.65    0.20
   1  -3  31    1.52    0.22
   1  -3  32    0.54    0.15
  -1   3  32    0.57    0.14
   1   3  32    0.49    0.12
   1  -3  33    2.08    0.25
   1   3  33    2.21    0.23
  -1   3  33    2.04    0.20
   1  -3  34    1.91    0.24
   1   3  34    1.97    0.21
  -1   3  34    1.99    0.21
   1   3  35    1.13    0.16
  -1   3  35    1.20    0.16
   1  -3  35    1.05    0.18
   1   3  36    4.51    0.30
  -1   3  36    4.09    0.26
   1  -3  36    4.53    0.34
  -1   3  37    0.69    0.12
   1   3  37    0.87    0.14
   1  -3  37    0.65    0.13
  -1   3  38    0.01    0.05
   1   3  38   -0.12    0.07
   1  -3 -38   -0.02    0.06
   1  -3  38   -0.10    0.09
   1  -3  39    1.84    0.19
   1   3 -39    1.64    0.16
   1  -3 -39    1.67    0.16
  -1   3  39    1.59    0.15
   1   3  39    1.74    0.17
   1  -3 -40    4.13    0.23
   1   3 -40    3.90    0.22
   1  -3  40    4.37    0.28
   1   3  40    4.48    0.25
  -1   3  40    4.18    0.21
   1  -3 -41    1.27    0.11
   1   3 -41    0.98    0.10
   1  -3  41    1.44    0.15
   1   3  41    1.46    0.14
  -1   3  41    1.31    0.11
   1   3  42    0.80    0.10
   1  -3  42    0.64    0.10
   1   3  43    0.58    0.08
   1  -3  43    0.65    0.09
   1   4   0    0.12    0.13
   1   4   1    6.30    0.50
   1   4   2    0.63    0.16
  -1   4  -2    0.55    0.10
   1   4   2    0.63    0.17
  -1   4  -3    6.68    0.31
   1   4   3    7.17    0.45
   1   4   3    7.59    0.55
  -1   4  -4    7.78    0.33
   1   4   4    8.06    0.46
   1   4   4    8.61    0.57
   1   4   5    4.93    0.45
   1   4   5    4.89    0.35
   1   4   6   19.74    0.69
   1   4   6   21.51    0.94
  -1  -4  -7    1.07    0.17
   1   4   7    1.14    0.17
   1   4   7    1.10    0.22
   1   4   8    2.20    0.24
   1   4   8    2.55    0.34
  -1  -4  -8    2.00    0.22
   1   4  -9    6.01    0.47
  -1  -4  -9    5.51    0.39
   1   4   9    6.33    0.53
   1   4   9    5.88    0.40
   1   4  10   13.50    0.77
   1   4 -10   13.45    0.76
  -1   4 -10   14.95    0.73
  -1  -4 -10   13.41    0.62
   1   4  11   12.48    0.77
  -1  -4 -11   11.68    0.63
  -1   4 -11   12.51    0.73
   1   4 -11   11.33    0.73
  -1  -4 -12    6.29    0.49
   1   4 -12    6.43    0.59
  -1   4 -12    7.09    0.53
   1   4 -13    1.53    0.31
  -1  -4 -13    1.49    0.25
  -1   4 -13    1.73    0.29
   1   4 -14    4.87    0.57
  -1  -4 -14    4.71    0.47
  -1   4 -14    5.20    0.50
   1   4 -15    6.65    0.68
  -1  -4 -15    5.92    0.55
  -1   4 -15    5.68    0.54
  -1  -4 -16    4.23    0.48
   1   4 -16    4.64    0.60
  -1   4 -16    4.42    0.47
  -1   4 -17    9.60    0.72
   1   4 -17    9.56    0.88
  -1  -4 -17    8.87    0.72
  -1  -4 -18   35.20    1.50
   1   4 -18   36.64    1.83
  -1   4 -18   36.22    1.43
   1   4 -19    0.49    0.18
  -1  -4 -19    0.58    0.24
  -1   4 -19    0.82    0.26
  -1  -4 -20    0.28    0.16
  -1   4 -20    0.35    0.18
  -1  -4 -21    1.10    0.33
  -1   4 -21    1.09    0.28
  -1   4 -22    6.31    0.71
  -1   4 -23    2.31    0.43
   1  -4  24    0.88    0.15
  -1   4 -24    0.75    0.27
   1   4  25    0.30    0.10
   1  -4  25    0.56    0.13
  -1   4  25    0.38    0.11
  -1   4 -25    0.09    0.12
   1   4  26    8.68    0.50
  -1   4 -26    9.15    0.96
  -1   4  26    8.79    0.51
   1  -4  26    9.70    0.48
  -1   4  27   10.92    0.58
   1   4  27   10.90    0.56
  -1   4 -27   11.23    1.08
   1  -4  27   11.23    0.53
   1   4  28    0.34    0.12
  -1   4  28    0.17    0.09
   1  -4  28    0.49    0.16
   1   4  29   11.47    0.50
   1   4  29    9.82    0.56
  -1   4  29   10.06    0.57
   1  -4  29   11.83    0.55
   1  -4  30   24.65    0.81
   1   4  30   24.42    0.73
   1   4  31    5.20    0.34
   1  -4  31    5.05    0.39
   1   4  32    1.56    0.20
   1  -4  32    1.51    0.22
   1   4  33    1.35    0.18
  -1   4  33    1.33    0.18
   1  -4  33    1.11    0.19
  -1   4  34    1.09    0.15
   1   4  34    1.09    0.16
   1  -4  34    0.88    0.18
  -1   4  35    0.54    0.12
   1   4  35    0.62    0.12
   1  -4  35    0.34    0.11
   1  -4  36    1.50    0.21
   1   4  36    1.32    0.16
  -1   4  36    1.40    0.16
  -1   4  37    1.00    0.13
   1   4  37    1.08    0.15
   1  -4  37    1.03    0.16
   1   4 -37    1.01    0.14
  -1   4  38    3.12    0.21
   1   4 -38    3.01    0.23
   1  -4  38    3.15    0.26
   1   4  38    3.06    0.22
   1   4  39    0.31    0.07
   1  -4 -39    0.31    0.09
   1   4 -39    0.35    0.08
  -1   4  39    0.30    0.07
   1  -4  39    0.39    0.11
   1  -4 -40    0.87    0.11
   1   4 -40    0.72    0.09
   1  -4  40    0.91    0.15
   1   4  40    0.77    0.11
  -1   4  40    0.76    0.10
  -1   4  41    1.44    0.12
   1  -4 -41    1.26    0.12
   1  -4  41    1.52    0.16
   1   4  41    1.46    0.14
   1   4  42    3.24    0.18
   1  -4  42    3.12    0.19
   1   5   0   56.68    1.53
   1   5   1   10.02    0.68
   1   5   2    3.26    0.38
   1   5   2    3.14    0.33
  -1   5  -2    3.03    0.25
   1   5   3   20.30    0.82
   1   5   3   20.67    0.96
  -1   5  -3   20.10    0.63
   1   5   4    8.77    0.62
   1   5   4    8.43    0.52
  -1   5  -4    8.25    0.41
   1   5   5    4.88    0.48
   1   5   5    5.07    0.40
   1   5   6    2.56    0.35
   1   5   6    2.33    0.28
   1   5  -7    0.64    0.13
   1   5   7    0.77    0.16
   1   5   7    0.56    0.14
   1   5  -8    0.91    0.17
   1   5   8    1.11    0.19
   1   5   8    1.08    0.23
   1   5   9    0.78    0.20
   1   5  -9    0.74    0.18
   1   5   9    0.73    0.16
   1   5  10    1.45    0.22
   1   5 -10    1.24    0.25
   1   5  10    1.18    0.25
   1   5 -11    1.06    0.24
   1   5  11    1.43    0.23
  -1   5 -11    1.34    0.27
   1   5  11    1.39    0.29
   1   5  12   26.85    1.19
   1   5 -12   25.25    1.19
  -1   5 -12   27.57    1.09
   1   5 -13   22.80    1.18
  -1   5 -13   22.99    1.03
   1   5 -14   16.11    1.04
  -1   5 -14   15.78    0.88
   1   5 -15    6.26    0.69
  -1   5 -15    6.03    0.57
   1   5 -16    2.62    0.44
  -1   5 -16    2.86    0.41
   1   5 -17    4.72    0.63
  -1   5 -17    4.67    0.52
   1   5 -18    0.02    0.11
  -1   5 -18    0.33    0.19
  -1   5 -19    1.86    0.37
   1   5 -19    1.63    0.43
   1   5 -20    0.28    0.22
  -1   5 -20    0.70    0.23
   1   5 -21    1.04    0.36
  -1   5 -21    1.21    0.31
  -1   5 -22    0.85    0.28
  -1   5 -23    1.15    0.31
  -1   5  24    1.06    0.17
   1   5  24    0.95    0.16
   1  -5  24    1.18    0.18
  -1   5 -24    0.95    0.30
   1  -5  25    1.18    0.18
  -1   5  25    1.05    0.18
  -1   5 -25    1.02    0.32
   1   5  25    0.90    0.16
   1  -5  26    0.09    0.09
   1   5  26    0.09    0.07
  -1   5  26    0.01    0.06
  -1   5 -26    0.14    0.19
  -1   5 -27    1.96    0.48
  -1   5  27    1.88    0.24
   1   5  27    1.90    0.24
   1  -5  27    2.29    0.25
   1  -5  28   19.68    0.74
   1   5  28   19.33    0.74
  -1   5  28   19.30    0.77
   1   5  29    2.65    0.29
   1  -5  29    3.04    0.29
  -1   5  29    2.65    0.29
   1   5  30    0.39    0.13
   1   5  30    0.11    0.07
  -1   5  30    0.15    0.09
   1  -5  30    0.40    0.14
   1   5  31    0.50    0.13
   1  -5  31    0.37    0.13
   1   5  32    0.75    0.15
   1  -5  32    0.60    0.16
   1  -5  33    4.68    0.37
   1   5  33    4.18    0.29
  -1   5  34    3.46    0.25
   1  -5  34    3.47    0.31
   1   5  34    3.34    0.26
   1  -5  35    2.12    0.24
   1   5 -35    1.87    0.21
   1   5  35    2.11    0.21
  -1   5  35    2.19    0.20
  -1   5  36    1.19    0.15
   1   5 -36    1.15    0.16
   1   5  36    1.13    0.15
   1  -5  36    1.08    0.18
   1   5  37    0.76    0.11
   1   5 -37    0.74    0.12
  -1   5  37    0.65    0.11
   1  -5  37    0.77    0.15
   1   5  38    0.43    0.09
  -1   5  38    0.39    0.08
   1   5 -38    0.42    0.09
   1  -5  38    0.39    0.11
   1  -5 -39    0.97    0.13
   1   5 -39    0.88    0.11
  -1   5  39    0.91    0.11
   1  -5  39    0.88    0.14
   1   5  39    1.00    0.12
   1  -5 -40    1.82    0.16
   1  -5  40    1.80    0.18
   1   5 -40    1.60    0.13
  -1   5  40    1.62    0.13
   1   5  40    1.80    0.15
   1  -5 -41    0.93    0.10
   1  -5  41    1.03    0.12
   1   5  41    1.13    0.11
  -1   5  41    1.00    0.09
   1   5  42    0.44    0.07
   1   6   0    0.19    0.21
  -1   6  -1   14.59    0.62
   1   6   1   15.10    0.79
   1   6   1   15.51    0.86
  -1   6  -2   13.85    0.59
   1   6   2   14.07    0.75
   1   6   2   14.57    0.83
   1   6   3    1.88    0.29
  -1   6  -3    1.63    0.21
   1   6   3    1.68    0.31
  -1   6  -4   26.72    0.83
   1   6   4   26.76    0.98
   1   6   4   28.16    1.17
   1   6   5    2.15    0.29
   1   6   5    2.18    0.35
  -1   6  -5    2.11    0.25
   1   6   6    3.38    0.42
   1   6   6    3.51    0.36
   1   6   7    4.76    0.50
   1   6   7    4.97    0.43
   1   6  -8    1.99    0.25
   1   6   8    2.14    0.32
   1   6   8    2.04    0.28
   1   6   9    5.49    0.45
   1   6   9    5.86    0.57
   1   6  -9    5.52    0.46
   1   6  10    6.98    0.60
   1   6 -10    6.17    0.52
   1   6  10    6.81    0.51
   1   6  11   20.64    1.06
   1   6  11   20.38    0.90
   1   6 -11   20.52    1.02
  -1   6 -11   22.33    1.06
   1   6  12    4.22    0.49
   1   6  12    4.45    0.43
  -1   6 -12    4.36    0.50
   1   6 -12    4.04    0.48
   1   6  13    0.14    0.11
   1   6  13    0.24    0.19
   1   6 -13   -0.04    0.13
  -1   6 -13    0.07    0.09
   1   6 -14    0.79    0.24
  -1   6 -14    0.58    0.18
   1   6 -15    2.78    0.47
  -1   6 -15    2.93    0.41
   1   6 -16   22.04    1.33
  -1   6 -16   21.54    1.13
   1   6 -17    7.90    0.84
  -1   6 -17    7.98    0.70
  -1   6 -18    7.91    0.71
   1   6 -18    7.42    0.84
  -1   6 -19    4.63    0.56
   1   6 -19    4.59    0.68
   1   6 -20    0.02    0.14
  -1   6 -20    0.36    0.19
  -1   6 -21    1.58    0.36
   1   6 -21    0.83    0.33
  -1   6 -22    0.54    0.24
  -1   6  23    0.20    0.09
  -1   6 -23    0.14    0.10
   1  -6  23    0.25    0.08
   1   6  24    0.76    0.15
  -1   6  24    0.80    0.15
  -1   6 -24    0.96    0.30
   1  -6  24    0.90    0.15
   1   6  25    1.40    0.19
  -1   6  25    1.50    0.21
  -1   6 -25    1.33    0.39
   1  -6  25    1.43    0.20
  -1   6 -26    4.45    0.67
  -1   6  26    4.69    0.36
   1   6  26    4.41    0.34
   1  -6  26    4.92    0.37
  -1   6  27    0.82    0.16
   1   6  27    0.81    0.15
   1  -6  27    1.04    0.18
   1  -6  28    1.87    0.24
  -1   6  28    1.64    0.22
   1   6  28    1.74    0.22
   1  -6  29    1.87    0.25
   1   6  29    1.65    0.24
  -1   6  29    1.65    0.25
   1   6  30    0.34    0.11
  -1   6  30    0.28    0.12
   1  -6  30    0.33    0.12
   1  -6  31    1.63    0.23
  -1   6  31    1.33    0.22
   1   6  31    1.77    0.20
   1   6  31    1.35    0.22
   1   6  32    0.87    0.15
   1  -6  32    0.78    0.16
   1   6  33    1.23    0.17
   1  -6  33    1.06    0.18
   1   6 -33    0.97    0.17
   1   6  34    0.39    0.10
   1  -6  34    0.36    0.12
   1   6 -34    0.23    0.10
  -1   6  35    0.16    0.08
   1   6  35    0.07    0.08
   1   6 -35    0.14    0.07
   1  -6  35    0.07    0.09
   1   6 -36    0.67    0.13
   1   6  36    0.61    0.11
  -1   6  36    0.80    0.12
   1  -6  36    0.79    0.16
   1   6 -37    0.02    0.05
  -1   6  37   -0.03    0.05
   1   6  37    0.01    0.05
   1  -6  37    0.14    0.10
   1  -6  38    0.20    0.10
   1   6  38    0.25    0.08
  -1   6  38    0.32    0.08
   1   6 -38    0.20    0.07
   1   6  39    0.49    0.09
  -1   6  39    0.37    0.07
   1  -6  39    0.45    0.11
   1   6 -39    0.39    0.07
   1  -6 -39    0.43    0.10
   1   6  40    0.42    0.07
  -1   6  40    0.42    0.07
   1   6 -40    0.46    0.07
   1  -6 -40    0.47    0.08
   1   6  41    0.11    0.05
   1  -6 -41    0.10    0.04
  -1   6  41    0.10    0.04
  -1   7   0   12.40    0.64
   1   7   1   10.88    0.79
   1   7   1   10.71    0.74
  -1   7  -1   10.72    0.59
   1   7   2    6.24    0.57
   1   7   2    5.61    0.52
  -1   7  -2    6.10    0.43
  -1   7  -3   14.52    0.69
   1   7   3   15.32    0.92
   1   7   3   14.21    0.82
   1   7   4   27.14    1.09
  -1   7  -4   28.18    0.96
   1   7   4   28.87    1.25
   1   7   5    4.99    0.47
   1   7   5    5.37    0.55
  -1   7  -5    4.93    0.42
   1   7   6    4.23    0.49
   1   7   6    4.21    0.43
   1   7   7    0.74    0.19
   1   7   7    0.83    0.21
   1   7   8    8.59    0.69
   1   7   8    8.45    0.60
   1   7   9    2.50    0.34
   1   7   9    2.42    0.34
   1   7  10    0.65    0.20
   1   7  10    0.85    0.21
   1   7  11    9.40    0.75
   1   7  11   10.00    0.67
  -1   7 -11    9.95    0.73
   1   7  12    6.23    0.61
   1   7  12    6.48    0.56
  -1   7 -12    6.89    0.61
   1   7  13    8.51    0.74
   1   7  13    9.34    0.68
  -1   7 -13    9.63    0.73
  -1   7 -14    3.86    0.46
   1   7  14    3.58    0.44
   1   7  15    5.50    0.57
  -1   7 -15    5.35    0.56
   1   7  16    0.76    0.21
  -1   7 -16    0.79    0.24
  -1   7 -17    0.82    0.24
  -1   7 -18    4.80    0.58
  -1   7 -19    2.51    0.44
  -1   7 -20    9.37    0.84
  -1   7 -21    2.42    0.44
  -1   7  22    0.21    0.09
  -1   7 -22    0.33    0.18
   1  -7  22    0.12    0.08
  -1   7  23    1.29    0.18
   1   7  23    1.21    0.17
  -1   7 -23    1.16    0.34
   1  -7  23    1.41    0.20
  -1   7 -24    6.26    0.76
   1  -7  24    6.06    0.41
  -1   7  24    5.75    0.39
   1   7  24    5.27    0.37
   1  -7  25    2.48    0.27
  -1   7  25    2.30    0.26
   1   7  25    2.33    0.25
  -1   7 -25    2.45    0.50
   1  -7  26    9.41    0.52
  -1   7  26    8.88    0.50
   1   7  26    9.04    0.48
   1   7  27    2.11    0.24
  -1   7  27    2.03    0.24
   1  -7  27    2.20    0.26
   1  -7  28    0.60    0.15
  -1   7  28    0.40    0.12
   1   7  28    0.39    0.10
   1   7  29    4.15    0.36
  -1   7  29    3.96    0.36
   1  -7  29    5.05    0.39
  -1   7  30    3.24    0.33
   1   7 -30    3.57    0.32
   1  -7  30    3.86    0.35
   1   7  30    3.30    0.31
   1   7  31    3.71    0.35
   1   7 -31    4.40    0.36
  -1   7  31    3.73    0.35
   1  -7  31    4.68    0.38
   1   7  31    4.58    0.30
   1   7  32    5.16    0.32
   1   7 -32    5.15    0.36
   1  -7  32    5.17    0.39
   1   7  32    4.09    0.34
  -1   7  32    4.26    0.37
   1   7  33    1.22    0.16
   1   7 -33    0.98    0.16
   1  -7  33    0.98    0.20
   1   7  34    0.22    0.08
   1  -7  34    0.18    0.13
   1   7 -34    0.02    0.06
   1   7 -35    0.52    0.12
   1   7  35    0.71    0.12
   1  -7  35    0.64    0.15
  -1   7  36    1.38    0.15
   1   7 -36    1.24    0.15
   1   7  36    1.43    0.16
   1  -7  36    1.52    0.21
   1   7 -37    0.30    0.08
   1   7  37    0.33    0.07
  -1   7  37    0.52    0.10
   1  -7  37    0.36    0.12
  -1   7  38    0.70    0.09
   1   7  38    0.69    0.10
   1   7 -38    0.60    0.09
   1   7  39    1.48    0.13
   1   7 -39    1.31    0.12
   1  -7 -39    1.28    0.15
  -1   7  39    1.51    0.12
   1   7  40    0.34    0.06
  -1   7  40    0.26    0.05
   1  -7 -40    0.23    0.05
   1   7  41    0.25    0.05
   1  -7 -41    0.19    0.05
  -1   8   0    0.11    0.08
   1   8   0    0.34    0.22
  -1   8   1    6.91    0.53
   1   8   1    7.96    0.76
  -1   8  -1    6.90    0.52
   1   8   1    7.69    0.68
   1   8   2   73.89    2.00
  -1   8  -2   73.13    1.68
   1   8   2   76.37    2.08
   1   8   3   26.35    1.21
   1   8   3   27.41    1.27
  -1   8  -3   27.25    1.04
   1   8   4    6.39    0.58
  -1   8  -4    6.34    0.51
   1   8   4    6.73    0.65
   1   8   5   11.08    0.84
   1   8   5   11.65    0.79
  -1   8  -5   11.50    0.70
   1   8   6    9.55    0.76
   1   8   6    9.08    0.70
   1   8   7    6.40    0.63
   1   8   7    6.76    0.60
   1   8   8    1.02    0.22
   1   8   8    1.40    0.27
   1   8   9    4.05    0.51
   1   8   9    4.43    0.49
   1   8  10   29.15    1.36
   1   8  10   29.56    1.24
   1   8  11   10.54    0.74
   1   8  11    9.84    0.81
  -1   8 -11   10.49    0.79
   1   8  12    2.97    0.44
  -1   8 -12    3.34    0.46
   1   8  12    3.29    0.44
   1   8  13    0.69    0.22
  -1   8 -13    0.68    0.22
   1   8  13    0.80    0.24
   1   8  14    6.21    0.67
   1   8  14    6.46    0.61
  -1   8 -14    6.29    0.65
   1   8  15   11.79    0.85
  -1   8 -15   11.47    0.87
   1   8  16    3.54    0.48
  -1   8 -16    3.48    0.49
   1   8  17    1.53    0.33
  -1   8 -17    2.01    0.38
   1   8  18   11.83    0.90
  -1   8 -18   10.72    0.89
  -1   8 -19    6.34    0.71
   1   8  19    6.34    0.65
  -1   8 -20    1.17    0.33
   1  -8  20    1.08    0.17
   1   8  21    1.28    0.17
   1  -8  21    1.33    0.20
  -1   8 -21    1.67    0.39
  -1   8  21    1.07    0.16
   1   8  21    0.99    0.14
  -1   8 -22    4.75    0.66
   1   8  22    4.57    0.33
  -1   8  22    4.84    0.35
   1  -8  22    4.86    0.36
   1   8  22    4.76    0.32
  -1   8  23    2.64    0.26
  -1   8 -23    2.80    0.52
   1   8  23    2.54    0.25
   1  -8  23    2.67    0.28
  -1   8  24    0.76    0.15
   1   8  24    0.68    0.13
  -1   8 -24    0.97    0.33
   1  -8  24    0.83    0.17
   1   8 -25    3.49    0.33
  -1   8  25    3.58    0.31
   1   8  25    3.46    0.29
   1  -8  25    3.72    0.33
   1   8 -26   11.02    0.58
  -1   8  26   10.80    0.55
   1   8  26   10.65    0.52
   1  -8  26   11.06    0.58
   1   8 -27    1.21    0.21
  -1   8  27    0.90    0.17
   1   8  27    0.87    0.16
   1  -8  27    1.31    0.22
   1   8 -28    0.12    0.10
   1   8  28   -0.04    0.07
  -1   8  28    0.00    0.07
   1  -8  28   -0.07    0.11
  -1   8  29    0.00    0.08
   1   8  29   -0.04    0.09
   1   8 -29    0.14    0.10
   1  -8  29    0.14    0.09
  -1   8  30    0.95    0.18
   1   8  30    0.92    0.17
   1   8 -30    1.21    0.19
   1  -8  30    0.81    0.19
   1  -8  31    2.02    0.26
   1   8 -31    1.64    0.21
   1   8  31    1.54    0.21
  -1   8  31    1.51    0.22
   1   8 -32    0.45    0.12
   1   8  32    0.54    0.12
   1   8  32    0.34    0.11
  -1   8  32    0.26    0.10
   1  -8  32    0.66    0.18
   1   8  33    0.89    0.14
   1   8 -33    0.75    0.15
   1  -8  33    0.87    0.17
   1   8 -34    1.71    0.20
   1   8  34    1.84    0.18
   1  -8  34    1.84    0.23
   1   8  35    0.46    0.09
   1   8 -35    0.49    0.11
   1  -8  35    0.56    0.14
   1   8 -36    0.80    0.12
   1   8  36    0.80    0.11
  -1   8  36    0.75    0.11
   1   8 -37    1.04    0.13
   1   8  37    1.06    0.11
  -1   8  37    1.28    0.13
   1   8 -38    3.80    0.22
   1   8  38    3.97    0.20
  -1   8  38    3.96    0.20
   1   8  39    0.34    0.06
  -1   8  39    0.34    0.06
   1  -8 -39    0.25    0.07
   1   8 -39    0.41    0.07
   1  -8 -40    0.15    0.04
  -1   8  40    0.21    0.04
   1   8  40    0.24    0.05
   1   9   0   18.68    1.14
  -1   9   0   16.86    0.87
   1   9   1   21.41    1.21
  -1   9  -1   20.41    0.98
  -1   9   1   20.30    0.96
  -1   9  -2   10.06    0.69
   1   9   2   10.82    0.84
  -1   9   2   10.11    0.69
   1   9   2   10.45    0.84
   1   9   3    2.48    0.48
  -1   9  -3    2.34    0.35
  -1   9   3    2.33    0.34
   1   9   3    2.87    0.48
   1   9   4   23.34    1.19
   1   9   4   23.50    1.25
  -1   9  -4   22.29    1.05
   1   9   5    5.00    0.58
   1   9   5    4.61    0.59
   1   9   6    2.54    0.40
   1   9   6    2.68    0.43
   1   9   7    3.51    0.50
   1   9   7    4.02    0.51
   1   9   8   14.97    1.01
   1   9   8   16.15    0.99
   1   9   9    7.56    0.73
   1   9   9    8.16    0.71
   1   9  10   17.73    1.13
   1   9  10   19.68    1.10
   1   9  11    0.74    0.24
  -1   9 -11    0.74    0.26
   1   9  11    0.42    0.17
   1   9  12    3.65    0.51
   1   9  12    3.83    0.50
  -1   9 -12    4.53    0.57
   1   9  13    5.91    0.64
   1   9  13    5.75    0.61
  -1   9 -13    6.58    0.66
   1   9  14    1.45    0.32
   1   9  14    1.45    0.34
  -1   9 -14    1.34    0.33
   1   9  15    1.55    0.35
  -1   9 -15    1.48    0.31
   1   9  16   20.16    1.18
  -1   9 -16   20.06    1.21
   1   9  17    6.64    0.69
  -1   9 -17    6.08    0.68
   1   9  18    2.64    0.45
  -1   9 -18    2.83    0.47
  -1   9 -19   10.21    0.91
   1  -9  19   10.06    0.53
   1   9  19   10.32    0.88
   1   9  19   10.01    0.46
   1   9 -19    9.99    0.51
  -1   9 -20   29.71    1.60
   1   9 -20   29.80    0.89
   1   9  20   27.28    0.79
  -1   9  20   29.46    0.84
   1  -9  20   30.66    0.91
   1   9  20   28.36    0.79
   1   9  21    6.26    0.38
   1   9 -21    6.67    0.43
  -1   9 -21    6.82    0.77
  -1   9  21    6.61    0.41
   1  -9  21    6.93    0.45
   1   9  21    6.25    0.38
  -1   9 -22    4.50    0.66
  -1   9  22    4.13    0.32
   1   9 -22    4.18    0.36
   1   9  22    3.73    0.30
   1  -9  22    4.43    0.36
   1   9  22    3.70    0.30
   1   9  23    1.40    0.19
  -1   9 -23    1.53    0.38
   1   9 -23    1.30    0.22
  -1   9  23    1.29    0.19
   1  -9  23    1.32    0.21
   1   9  24    6.08    0.39
  -1   9  24    6.27    0.41
   1   9 -24    6.70    0.44
   1  -9  24    5.92    0.43
   1   9  25    1.89    0.22
   1   9 -25    1.98    0.25
  -1   9  25    1.89    0.22
   1  -9  25    1.82    0.25
   1   9 -26    1.77    0.24
   1   9  26    1.54    0.21
  -1   9  26    1.64    0.22
   1  -9  26    2.03    0.28
   1   9 -27    2.32    0.26
  -1   9  27    2.15    0.26
   1   9  27    2.03    0.23
   1  -9  27    1.90    0.26
   1   9  28    4.50    0.36
   1   9 -28    5.23    0.39
  -1   9  28    4.78    0.38
   1  -9  28    5.16    0.41
   1   9  29    0.48    0.13
   1   9 -29    0.59    0.15
   1  -9  29    0.31    0.14
  -1   9  29    0.30    0.10
   1   9  30    0.23    0.09
   1   9 -30    0.31    0.11
   1  -9  30    0.34    0.15
  -1   9  30    0.21    0.08
   1   9 -31    3.30    0.30
   1  -9  31    3.55    0.33
  -1   9  31    3.03    0.29
   1   9  31    3.21    0.29
   1  -9  32    7.81    0.47
   1   9 -32    7.90    0.43
   1   9  32    6.83    0.42
  -1   9  32    6.81    0.44
   1   9  32    7.59    0.35
   1   9 -33    1.20    0.18
   1   9  33    1.11    0.14
  -1   9  33    1.03    0.17
   1   9  33    0.77    0.14
   1   9 -34    0.32    0.10
   1   9  34    0.41    0.08
   1   9  35    0.91    0.11
   1   9 -35    0.98    0.13
   1   9 -36    2.37    0.19
   1   9  36    2.17    0.16
  -1   9  36    2.74    0.18
   1   9 -37    0.88    0.12
   1   9  37    0.89    0.10
  -1   9  37    1.02    0.11
   1   9  38    0.31    0.06
  -1   9  38    0.29    0.06
   1   9 -38    0.21    0.06
  -1   9  39    1.60    0.11
   1   9  39    1.70    0.11
   1  -9 -39    1.68    0.13
   1  -9 -40    2.63    0.14
  -1  10   0    0.16    0.13
   1  10   0   -0.04    0.11
   1  10   1    1.86    0.45
  -1  10   1    1.84    0.33
   1  10  -1    1.80    0.39
  -1  10  -1    1.84    0.33
   1  10   2   10.03    0.84
  -1  10   2    8.92    0.69
   1  10   2    9.83    0.84
  -1  10  -2    9.66    0.74
  -1  10  -3    2.66    0.40
   1  10   3    2.47    0.44
  -1  10   3    2.43    0.37
   1  10   3    2.75    0.48
  -1  10   4    1.69    0.30
  -1  10  -4    1.72    0.32
   1  10   4    1.88    0.39
   1  10   4    1.58    0.34
  -1  10   5    4.98    0.55
   1  10   5    5.47    0.64
   1  10   5    5.38    0.63
   1  10   6    3.60    0.51
   1  10   6    3.30    0.50
   1  10   7    1.36    0.32
   1  10   7    1.48    0.33
   1  10   8    4.69    0.59
   1  10   8    4.19    0.56
   1  10   9   10.33    0.89
   1  10   9   11.23    0.91
   1  10  10   25.30    1.40
   1  10  10   26.72    1.38
   1  10  11    3.43    0.53
  -1  10 -11    4.05    0.56
   1  10  11    4.20    0.57
   1  10  12    3.26    0.50
  -1  10 -12    4.02    0.54
   1  10  12    3.79    0.54
   1  10  13    4.46    0.57
   1  10  13    4.98    0.62
  -1  10 -13    4.38    0.59
   1  10  14    3.07    0.49
   1  10  14    3.11    0.49
  -1  10 -14    3.18    0.51
   1  10  15    1.57    0.34
  -1  10 -15    1.41    0.32
   1  10  16    7.89    0.79
  -1  10 -16    7.97    0.80
   1  10 -17    5.90    0.39
   1  10  17    6.09    0.70
   1  10  17    5.93    0.36
  -1  10 -17    5.69    0.68
   1  10 -18   16.90    0.67
   1  10  18   17.53    1.19
  -1  10  18   17.21    0.63
   1  10  18   16.63    0.61
   1  10  18   16.78    0.61
  -1  10 -18   16.48    1.17
  -1  10 -19    6.53    0.76
  -1  10  19    6.55    0.40
   1  10 -19    6.36    0.42
   1  10  19    6.39    0.72
   1  10  19    6.24    0.38
   1  10  19    6.51    0.39
   1  10  20    4.06    0.32
   1 -10  20    4.46    0.37
  -1  10 -20    4.57    0.65
   1  10 -20    4.32    0.36
  -1  10  20    4.54    0.33
   1  10  20    4.10    0.32
  -1  10  21    1.49    0.20
   1  10  21    1.32    0.18
   1  10 -21    1.81    0.23
   1 -10  21    1.74    0.25
  -1  10 -21    1.75    0.41
   1  10  21    1.57    0.21
   1  10  22    1.20    0.17
  -1  10  22    1.43    0.19
   1  10 -22    1.30    0.21
   1  10  22    1.21    0.18
   1 -10  22    1.13    0.19
   1  10  23    1.79    0.21
   1  10 -23    1.90    0.25
   1 -10  23    2.10    0.26
  -1  10  23    1.98    0.23
   1  10  23    1.59    0.22
   1 -10  24    0.83    0.19
   1  10 -24    0.70    0.15
  -1  10  24    0.51    0.12
   1  10  24    0.53    0.13
  -1  10  25    2.68    0.28
   1 -10  25    2.95    0.33
   1  10 -25    3.14    0.31
   1  10  25    2.70    0.27
   1 -10  26    9.50    0.56
   1  10 -26   10.51    0.55
   1  10  26    9.39    0.50
  -1  10  26    9.23    0.51
  -1  10  27    0.78    0.15
   1  10  27    0.94    0.17
   1  10 -27    1.16    0.20
   1  10 -28    0.56    0.14
  -1  10  28    0.53    0.13
   1  10  28    0.49    0.12
   1  10  29    5.19    0.36
   1  10 -29    5.65    0.40
  -1  10  29    5.06    0.37
   1  10 -30    7.94    0.45
   1  10  30    7.15    0.43
  -1  10  30    6.63    0.42
   1  10 -31    1.34    0.19
   1  10  31    1.18    0.17
  -1  10  31    1.04    0.17
   1  10  32    0.78    0.12
   1  10  32    0.67    0.12
  -1  10  32    0.64    0.13
   1  10 -32    0.73    0.15
   1  10  33    0.77    0.11
   1  10 -33    0.81    0.14
   1  10  33    0.72    0.13
  -1  10  33    0.48    0.12
   1  10 -34    1.04    0.15
   1  10  34    1.08    0.12
   1  10 -35    0.83    0.12
   1  10  35    0.80    0.10
   1  10  36    0.09    0.04
  -1  10  36    0.23    0.06
   1  10 -36    0.11    0.05
   1  10 -37    0.12    0.05
  -1  10  37    0.15    0.05
   1  10  37    0.18    0.05
   1 -10 -38    2.54    0.18
   1  10  38    2.72    0.14
  -1  10  38    2.72    0.14
   1 -10 -39    0.62    0.08
  -1  11   0   33.00    1.45
   1  11   0   35.18    1.70
  -1  11  -1   24.73    1.27
   1  11   1   24.91    1.42
   1  11  -1   26.82    1.52
  -1  11   1   25.25    1.27
  -1  11  -2    1.61    0.35
  -1  11   2    1.29    0.30
   1  11   2    1.51    0.40
   1  11   3    3.25    0.53
  -1  11  -3    3.14    0.48
   1  11   3    2.99    0.53
  -1  11   3    2.98    0.44
   1  11   4    1.47    0.35
  -1  11   4    1.53    0.31
  -1  11  -4    1.64    0.34
   1  11   4    1.64    0.39
   1  11   5    0.81    0.27
   1  11   5    0.77    0.27
  -1  11   5    0.74    0.22
   1  11   6    0.13    0.16
   1  11   6   -0.10    0.14
  -1  11   6    0.13    0.13
  -1  11   7    0.07    0.08
   1  11   7    0.10    0.13
   1  11   7    0.16    0.16
   1  11   8    1.35    0.32
   1  11   8    1.63    0.37
   1  11   9    0.44    0.20
   1  11   9    0.55    0.23
   1  11  10    2.46    0.46
   1  11  10    2.03    0.40
  -1  11 -10    2.13    0.42
   1  11  11   15.83    1.15
   1  11  11   14.12    1.06
  -1  11 -11   15.27    1.12
   1  11  12   29.15    1.51
  -1  11 -12   32.25    1.59
   1  11  12   33.66    1.67
   1  11  13    5.08    0.64
  -1  11 -13    5.68    0.67
   1  11  13    6.55    0.75
   1  11 -14   12.16    0.57
   1  11  14   11.28    0.95
  -1  11 -14   11.38    0.97
   1  11  14   13.48    1.07
   1  11  15    4.97    0.34
   1  11  15    4.71    0.33
   1  11 -15    5.40    0.38
  -1  11  15    5.05    0.34
   1  11  15    5.34    0.69
  -1  11 -15    5.11    0.64
   1  11 -16    1.87    0.24
  -1  11  16    1.94    0.21
  -1  11  16    1.78    0.18
   1  11  16    1.94    0.21
   1  11  16    1.94    0.44
   1  11  16    1.59    0.19
  -1  11 -16    1.93    0.43
   1  11 -17    4.17    0.34
   1  11  17    4.20    0.31
  -1  11  17    4.20    0.32
   1  11  17    4.37    0.64
   1  11  17    3.99    0.31
  -1  11 -17    3.93    0.58
   1  11 -18   15.27    0.66
  -1  11  18   16.25    0.62
   1  11  18   14.86    0.59
   1  11  18   16.62    1.21
   1  11  18   15.21    0.60
  -1  11 -18   15.14    1.17
  -1  11 -19    6.40    0.76
  -1  11  19    6.39    0.40
   1  11 -19    6.48    0.44
   1  11  19    6.15    0.39
   1  11  19    6.31    0.39
  -1  11  20   -0.04    0.08
   1  11  20    0.06    0.06
   1  11 -20    0.01    0.07
   1  11  20    0.08    0.09
   1  11 -21    0.20    0.09
   1  11  21    0.19    0.09
  -1  11  21    0.09    0.06
   1  11  21    0.21    0.10
  -1  11  22    0.56    0.11
   1  11  22    0.60    0.12
   1  11 -22    0.81    0.16
   1  11  22    0.76    0.15
  -1  11  23    1.64    0.21
   1  11 -23    1.94    0.25
   1  11  23    1.68    0.21
   1  11  23    1.79    0.21
  -1  11  24    0.09    0.07
   1  11  24    0.02    0.06
   1  11 -24    0.05    0.08
  -1  11  25    0.89    0.15
   1  11  25    0.77    0.14
   1  11 -25    0.99    0.18
   1  11 -26    0.17    0.08
  -1  11  26    0.16    0.09
   1  11  26    0.14    0.07
   1  11  27    0.66    0.13
   1  11 -27    0.82    0.16
  -1  11  27    0.56    0.13
   1  11 -28    0.56    0.13
   1  11  28    0.63    0.12
  -1  11  28    0.64    0.13
   1  11  29    2.02    0.22
   1  11 -29    2.30    0.26
  -1  11  29    2.04    0.23
   1  11 -30    0.92    0.16
   1  11  30    0.79    0.14
  -1  11  30    0.85    0.15
   1  11  31    0.05    0.06
  -1  11  31   -0.01    0.08
   1  11 -31    0.06    0.06
   1  11  32    0.51    0.09
   1  11 -32    0.68    0.13
   1  11  32    0.51    0.10
  -1  11  32    0.50    0.11
   1  11 -33    1.28    0.17
   1  11  33    1.05    0.14
  -1  11  33    0.88    0.15
   1  11  33    1.23    0.13
   1  11  34    0.44    0.08
   1  11 -34    0.49    0.11
   1  11  35    0.25    0.06
   1  11 -35    0.29    0.07
   1  11  36    0.30    0.05
  -1  11  36    0.40    0.07
   1  11 -36    0.34    0.07
   1  11  37    0.50    0.06
   1  11 -37    0.54    0.07
  -1  11  37    0.58    0.07
   1 -11 -38    0.03    0.02
  -1  12   0    0.08    0.10
   1  12   0   -0.02    0.15
   1  12   1    2.12    0.44
   1  12  -1    2.05    0.45
  -1  12  -1    1.83    0.40
  -1  12   1    2.20    0.41
   1  12  -2    0.77    0.31
  -1  12  -2    0.86    0.26
   1  12   2    0.71    0.28
  -1  12   2    0.73    0.23
   1  12   3    0.22    0.14
   1  12  -3    0.46    0.25
  -1  12  -3    0.43    0.20
  -1  12   3    0.63    0.23
  -1  12   4    0.38    0.20
   1  12   4    0.42    0.23
   1  12   4    0.85    0.32
  -1  12   5    0.98    0.29
   1  12   5    0.98    0.39
   1  12   5    0.96    0.31
   1  12   6    4.55    0.64
  -1  12   6    4.58    0.59
   1  12   6    4.48    0.67
   1  12   7    3.02    0.57
   1  12   7    2.65    0.50
  -1  12   7    2.72    0.46
  -1  12   8    3.45    0.53
   1  12   8    2.99    0.51
   1  12   8    3.05    0.55
   1  12   9    1.73    0.45
   1  12   9    1.41    0.36
  -1  12   9    1.64    0.38
  -1  12  10    5.34    0.67
   1  12  10    4.17    0.60
   1  12  10    5.21    0.70
  -1  12 -10    4.71    0.63
   1  12  11    1.72    0.39
  -1  12  11    2.30    0.46
   1  12 -11    1.79    0.23
   1  12  11    1.85    0.42
  -1  12 -11    2.02    0.41
   1  12  11    1.94    0.22
   1  12  12    0.45    0.13
   1  12  12    0.51    0.25
   1  12 -12    0.30    0.10
   1  12  12    0.48    0.23
  -1  12 -12    0.52    0.25
   1  12  13    1.22    0.36
   1  12  13    1.11    0.16
  -1  12 -13    0.95    0.28
   1  12 -13    1.08    0.18
   1  12  13    1.10    0.30
   1  12 -14    1.88    0.24
  -1  12  14    1.28    0.18
   1  12  14    1.69    0.38
  -1  12  14    1.53    0.19
   1  12  14    1.42    0.18
  -1  12 -14    1.40    0.34
   1  12  14    1.66    0.20
   1  12  14    1.48    0.39
   1  12  15    0.69    0.13
   1  12 -15    0.90    0.19
  -1  12 -15    0.76    0.28
  -1  12  15    0.63    0.12
   1  12  15    0.73    0.13
   1  12  15    0.94    0.33
  -1  12  15    0.71    0.13
  -1  12 -16    4.82    0.65
   1  12 -16    5.13    0.39
  -1  12  16    5.23    0.35
   1  12  16    4.71    0.35
  -1  12  16    4.86    0.31
   1  12  16    5.15    0.36
   1  12  16    5.39    0.73
   1  12 -17    8.47    0.51
  -1  12  17    8.66    0.46
   1  12  17    8.75    0.46
   1  12  17    8.77    0.45
   1  12  17    8.24    0.90
  -1  12 -17    8.37    0.87
   1  12 -18    0.80    0.18
  -1  12  18    0.73    0.13
   1  12  18    0.76    0.14
   1  12  18    0.91    0.17
   1  12 -19    2.40    0.28
   1  12  19    2.43    0.24
  -1  12  19    2.37    0.25
   1  12  19    2.66    0.26
  -1  12  20    0.64    0.12
   1  12  20    0.49    0.11
   1  12 -20    0.80    0.17
   1  12  20    0.59    0.14
   1  12 -21    0.41    0.12
  -1  12  21    0.31    0.08
   1  12  21    0.32    0.08
   1  12  21    0.48    0.12
   1  12 -22    4.09    0.37
  -1  12  22    3.93    0.31
   1  12  22    3.75    0.30
   1  12  22    3.99    0.32
   1  12 -23    0.71    0.15
  -1  12  23    0.42    0.10
   1  12  23    0.43    0.10
   1  12  23    0.55    0.13
   1  12 -24    1.62    0.23
  -1  12  24    1.50    0.20
   1  12  24    1.46    0.19
   1  12  25    0.34    0.10
  -1  12  25    0.16    0.07
   1  12 -25    0.33    0.11
  -1  12  26    0.07    0.08
   1  12  26   -0.11    0.11
   1  12 -26    0.06    0.08
   1  12 -27   -0.12    0.12
  -1  12  27   -0.07    0.08
   1  12  27   -0.11    0.09
   1  12 -28    0.39    0.12
  -1  12  28    0.46    0.11
   1  12  28    0.44    0.08
   1  12 -29    0.36    0.11
   1  12  29    0.16    0.05
  -1  12  29    0.17    0.07
   1  12 -30    0.00    0.07
   1  12  30    0.14    0.07
  -1  12  30    0.03    0.05
   1  12  31    0.19    0.07
   1  12  31    0.05    0.05
  -1  12  31    0.12    0.06
   1  12 -31    0.07    0.07
   1  12  32    0.45    0.08
   1  12  32    0.20    0.07
   1  12 -32    0.31    0.10
  -1  12  32    0.18    0.05
   1  12 -33    0.12    0.07
  -1  12  33    0.00    0.05
   1  12  33    0.22    0.06
   1  12 -34    0.20    0.07
   1  12  34    0.08    0.04
   1  12  35    0.20    0.04
   1  12 -35    0.06    0.04
  -1  12  36    0.13    0.04
   1  12 -36    0.14    0.05
   1 -12 -37    0.33    0.06
  -1  13   0   16.20    1.17
   1  13   0   16.13    1.23
  -1  13  -1    2.54    0.50
  -1  13   1    3.02    0.52
   1  13   1    2.73    0.52
   1  13  -1    3.20    0.64
  -1  13   2    1.37    0.34
  -1  13  -2    1.15    0.34
   1  13   2    1.62    0.44
   1  13  -2    1.43    0.40
  -1  13   3    5.67    0.70
   1  13  -3    5.67    0.75
   1  13   3    6.23    0.81
   1  13   4   12.61    1.12
   1  13  -4   14.15    1.20
  -1  13   4   13.15    1.07
   1  13   4   16.76    0.68
   1  13  -5    6.43    0.46
   1  13   5    4.49    0.66
  -1  13   5    4.92    0.66
   1  13   5    5.32    0.39
   1  13   6    0.56    0.14
  -1  13   6    0.56    0.27
   1  13  -6    1.12    0.21
   1  13  -6    0.80    0.17
   1  13   6    0.71    0.29
   1  13   6    0.96    0.44
   1  13   7    4.40    0.67
   1  13   7    5.52    0.39
   1  13  -7    4.82    0.36
  -1  13   7    4.54    0.64
   1  13   7    5.00    0.78
   1  13  -8   12.01    0.58
   1  13   8   11.63    1.05
   1  13   8   12.47    1.15
  -1  13   8   12.13    1.04
   1  13   8   12.06    0.56
   1  13   9    0.63    0.14
   1  13   9    0.64    0.27
  -1  13  -9    0.52    0.23
  -1  13   9    0.72    0.28
   1  13  -9    0.93    0.20
   1  13   9    0.40    0.20
  -1  13  10    5.89    0.74
   1  13  10    5.07    0.68
   1  13 -10    6.02    0.42
   1  13  10    5.83    0.79
  -1  13 -10    5.60    0.71
   1  13  10    5.85    0.39
   1  13  11   10.62    0.96
   1  13  11   12.58    1.15
   1  13 -11   12.53    0.61
  -1  13 -11   11.02    0.98
   1  13  11   12.28    0.55
  -1  13  11   12.20    1.09
   1  13 -12    4.60    0.38
  -1  13  12    4.91    0.70
   1  13  12    4.76    0.71
   1  13  12    4.70    0.35
  -1  13 -12    4.06    0.61
   1  13  13    2.14    0.49
   1  13 -13    1.98    0.25
  -1  13  13    2.01    0.45
  -1  13 -13    1.79    0.40
   1  13  13    1.77    0.21
   1  13 -14    3.74    0.34
   1  13  14    3.44    0.63
  -1  13  14    3.85    0.62
  -1  13  14    3.69    0.30
   1  13  14    3.18    0.30
  -1  13  14    2.96    0.25
   1  13  14    3.58    0.30
  -1  13 -14    3.77    0.59
   1  13  15    1.40    0.38
   1  13  15    1.45    0.19
   1  13 -15    1.66    0.24
  -1  13  15    1.57    0.20
  -1  13  15    1.33    0.18
   1  13  15    1.59    0.21
  -1  13  16    0.58    0.12
   1  13  16    0.42    0.11
   1  13 -16    0.59    0.15
   1  13  16    0.70    0.14
   1  13 -17    5.25    0.41
  -1  13  17    5.13    0.36
   1  13  17    5.47    0.37
   1  13  17    5.37    0.36
  -1  13  18    0.11    0.06
   1  13  18    0.21    0.08
   1  13 -18    0.28    0.12
   1  13  18    0.24    0.10
   1  13 -19    2.24    0.27
  -1  13  19    2.19    0.24
   1  13  19    2.18    0.23
   1  13  19    2.22    0.24
   1  13 -20    5.24    0.40
  -1  13  20    4.68    0.33
   1  13  20    4.66    0.33
   1  13  20    4.92    0.34
   1  13 -21    1.17    0.21
  -1  13  21    0.89    0.14
   1  13  21    0.93    0.15
   1  13  21    1.13    0.17
   1  13 -22    0.70    0.17
  -1  13  22    0.45    0.09
   1  13  22    0.49    0.09
   1  13  22    0.58    0.13
   1  13 -23    4.60    0.39
  -1  13  23    4.25    0.32
   1  13  23    4.40    0.32
   1  13  23    4.65    0.33
   1  13 -24    4.07    0.35
  -1  13  24    3.72    0.30
   1  13  24    3.79    0.30
   1  13 -25    0.83    0.18
  -1  13  25    0.66    0.13
   1  13  25    0.72    0.13
   1  13  26    0.50    0.10
   1  13 -26    0.50    0.13
  -1  13  26    0.43    0.10
   1  13 -27    1.00    0.18
  -1  13  27    0.77    0.12
   1  13  27    0.85    0.13
   1  13 -28    0.54    0.13
   1  13  28    0.43    0.10
  -1  13  28    0.41    0.10
   1  13 -29    0.56    0.12
   1  13  29    0.50    0.10
  -1  13  29    0.51    0.10
   1  13  30    0.13    0.04
  -1  13  30    0.14    0.05
   1  13 -31    0.45    0.10
   1  13  31    0.54    0.08
   1  13  31    0.30    0.06
  -1  13  31    0.33    0.07
   1  13  32    0.57    0.07
   1  13 -32    0.59    0.11
   1  13  32    0.40    0.09
  -1  13  32    0.35    0.07
   1  13 -33    0.16    0.06
   1  13  33    0.16    0.04
   1  13 -34    0.72    0.10
   1  13  34    0.65    0.06
   1  13 -35    0.39    0.07
   1 -13 -35    0.35    0.07
   1  14   0    0.45    0.17
   1  14   0    0.06    0.22
  -1  14   0    0.13    0.13
   1  14   1    4.70    0.38
   1  14  -1    4.86    0.39
   1  14  -1    4.37    0.69
  -1  14   1    4.25    0.64
   1  14   1    4.73    0.74
  -1  14  -1    4.27    0.66
   1  14   1    6.62    0.54
   1  14   2   10.30    0.52
   1  14  -2   10.62    0.55
  -1  14   2   10.00    0.98
   1  14   2    9.93    1.02
   1  14  -2    9.57    1.01
   1  14   2   13.13    0.65
   1  14  -3    6.88    0.46
  -1  14   3    5.82    0.77
   1  14   3    5.13    0.73
   1  14   3    6.32    0.42
   1  14  -3    5.98    0.82
   1  14   3    6.90    0.46
  -1  14   4    0.27    0.19
   1  14  -4    0.95    0.26
   1  14   4    0.52    0.16
   1  14   4    0.40    0.23
   1  14  -4    0.57    0.31
   1  14  -5    1.40    0.21
   1  14  -5    1.78    0.31
   1  14   5    1.83    0.49
   1  14  -5    0.95    0.35
  -1  14   5    1.10    0.35
   1  14   5    1.60    0.28
   1  14   6   29.05    1.71
   1  14  -6   30.37    0.95
   1  14  -6   29.95    0.95
   1  14  -6   30.43    1.84
   1  14   6   33.85    0.95
  -1  14   6   31.21    1.75
   1  14  -7   18.28    0.79
   1  14  -7   20.84    0.89
   1  14   7   14.07    1.21
  -1  14   7   14.69    1.22
   1  14   7   17.40    0.68
   1  14  -8   10.78    0.60
   1  14   8    8.61    0.92
   1  14  -8   10.10    0.59
   1  14   8    9.63    1.07
  -1  14   8    9.97    1.00
  -1  14  -8    8.23    0.86
   1  14   8    9.52    0.52
   1  14  -9    6.15    0.46
   1  14   9    5.29    0.70
   1  14  -9    6.32    0.50
   1  14   9    5.95    0.84
  -1  14   9    6.06    0.78
  -1  14  -9    5.51    0.70
   1  14   9    5.61    0.40
   1  14 -10    3.15    0.34
   1  14  10    3.75    0.66
  -1  14  10    3.42    0.60
  -1  14 -10    2.81    0.51
   1  14  10    3.55    0.30
   1  14 -11    3.20    0.33
  -1  14  11    3.47    0.60
   1  14  11    3.38    0.64
  -1  14 -11    2.83    0.49
   1  14  11    3.32    0.29
   1  14 -12    4.56    0.38
   1  14  12    4.45    0.34
   1  14 -13    7.05    0.48
   1  14  13    7.24    0.43
   1  14 -14   11.01    0.60
  -1  14  14   10.67    0.51
   1  14  14    9.58    0.53
  -1  14  14    8.83    0.44
   1  14  14   11.06    0.52
   1  14 -15    1.50    0.25
  -1  14  15    1.21    0.18
   1  14  15    1.44    0.19
  -1  14  15    1.33    0.18
   1  14  15    1.40    0.20
   1  14 -16    9.51    0.56
   1  14  16    9.32    0.49
  -1  14  16    8.91    0.47
   1  14  16    9.57    0.49
   1  14 -17   21.37    0.82
  -1  14  17   19.50    0.69
   1  14  17   19.65    0.70
   1  14  17   19.58    0.69
   1  14 -18   15.03    0.70
  -1  14  18   13.40    0.57
   1  14  18   13.82    0.58
   1  14  18   13.71    0.57
   1  14 -19    6.34    0.47
  -1  14  19    6.12    0.38
   1  14  19    6.38    0.40
   1  14  19    6.16    0.39
   1  14 -20    0.49    0.18
  -1  14  20    0.18    0.08
   1  14  20    0.14    0.07
   1  14  20    0.37    0.12
   1  14 -21    2.83    0.31
  -1  14  21    2.32    0.23
   1  14  21    2.47    0.24
   1  14  21    2.79    0.26
  -1  14  22    5.41    0.34
   1  14 -22    5.93    0.43
   1  14  22    5.64    0.35
   1  14  22    5.90    0.36
   1  14 -23    0.81    0.18
  -1  14  23    0.50    0.11
   1  14  23    0.79    0.14
   1  14 -24    2.54    0.28
  -1  14  24    2.19    0.22
   1  14  24    2.40    0.22
   1  14 -25    0.23    0.11
  -1  14  25    0.20    0.08
   1  14  25    0.26    0.08
   1  14 -26    2.67    0.28
  -1  14  26    2.43    0.22
   1  14  26    2.47    0.22
   1  14 -27    1.74    0.22
  -1  14  27    1.52    0.17
   1  14  27    1.65    0.17
   1  14 -28    0.34    0.11
   1  14  28    0.37    0.09
  -1  14  28    0.31    0.10
   1  14 -29    0.57    0.13
   1  14  29    0.46    0.09
  -1  14  29    0.48    0.09
   1  14 -30    2.23    0.21
   1  14  30    2.10    0.18
  -1  14  30    2.02    0.17
   1  14  30    2.01    0.13
   1  14 -31    0.08    0.06
   1  14  31    0.19    0.05
   1  14  31    0.02    0.04
  -1  14  31    0.07    0.04
   1  14 -32    0.26    0.08
   1  14 -32    0.22    0.07
  -1  14  32    0.06    0.04
   1  14 -33    1.15    0.12
   1  14 -34    0.73    0.09
   1 -14 -34    0.55    0.07
   1  15   0    3.91    0.39
   1  15   0    4.59    0.73
   1  15   0    5.30    0.43
   1  15   1    1.74    0.25
   1  15  -1    1.95    0.51
   1  15  -1    1.87    0.32
   1  15   1    1.53    0.42
  -1  15   1    1.38    0.41
   1  15   1    2.16    0.28
   1  15  -2    0.88    0.21
   1  15   2    0.78    0.21
   1  15   2    0.56    0.16
   1  15   2    0.48    0.28
  -1  15   2    0.64    0.31
   1  15  -2    0.94    0.34
   1  15  -3    1.91    0.27
   1  15   3    2.34    0.36
  -1  15   3    1.22    0.37
   1  15   3    1.63    0.47
   1  15  -3    1.10    0.37
  -1  15   4    5.74    0.79
   1  15  -4    5.86    0.44
   1  15   4    5.28    0.76
   1  15  -4    5.75    0.78
   1  15   4    6.61    0.45
   1  15   5    1.79    0.43
  -1  15   5    2.26    0.50
   1  15   5    2.68    0.29
   1  15  -6    1.02    0.23
   1  15   6    1.70    0.29
   1  15  -7   10.84    0.60
   1  15  -7    9.94    0.59
   1  15  -8   28.36    0.95
   1  15  -8   28.01    0.94
   1  15   8   27.22    0.85
   1  15  -9    5.23    0.49
   1  15  -9    5.24    0.54
   1  15  10    0.56    0.17
   1  15 -10    0.70    0.19
   1  15 -10    0.70    0.21
   1  15 -11    1.69    0.26
   1  15 -11    2.34    0.28
   1  15  11    2.30    0.26
   1  15 -12    3.22    0.34
   1  15 -12    2.75    0.33
   1  15  12    3.16    0.29
   1  15 -13    4.53    0.38
   1  15 -13    4.68    0.40
  -1  15  13    4.54    0.34
   1  15  13    4.53    0.36
   1  15  13    4.89    0.36
   1  15 -14    4.62    0.39
   1  15 -14    4.64    0.39
  -1  15  14    3.95    0.31
   1  15  14    3.86    0.32
   1  15  14    4.48    0.33
   1  15  15    1.55    0.19
  -1  15  15    1.59    0.20
   1  15  15    1.77    0.22
   1  15 -15    1.76    0.27
   1  15 -16    8.51    0.52
   1  15  16    8.00    0.46
   1  15  16    7.89    0.43
  -1  15  16    7.92    0.43
   1  15 -17    1.79    0.27
   1  15  17    1.39    0.18
  -1  15  17    1.38    0.18
   1  15  17    1.71    0.21
   1  15 -18    0.84    0.19
   1  15  18    0.49    0.10
  -1  15  18    0.58    0.11
   1  15  18    0.58    0.13
   1  15 -19    1.89    0.27
  -1  15  19    1.32    0.18
   1  15  19    1.41    0.18
   1  15  19    1.58    0.20
   1  15 -20   13.17    0.65
  -1  15  20   12.16    0.51
   1  15  20   12.69    0.53
   1  15  20   13.08    0.54
   1  15 -21    5.78    0.42
  -1  15  21    5.24    0.33
   1  15  21    5.35    0.34
   1  15  21    5.70    0.35
   1  15 -22    0.09    0.10
  -1  15  22    0.02    0.06
   1  15  22   -0.04    0.06
   1  15  22    0.06    0.07
   1  15 -23    2.96    0.30
  -1  15  23    2.99    0.25
   1  15  23    2.97    0.24
   1  15 -24    2.96    0.29
  -1  15  24    2.59    0.22
   1  15  24    2.60    0.22
   1  15 -25    1.03    0.18
  -1  15  25    0.81    0.13
   1  15  25    0.85    0.13
   1  15 -26    0.45    0.12
  -1  15  26    0.32    0.08
   1  15  26    0.41    0.09
   1  15 -27    0.69    0.14
   1  15 -27    0.80    0.15
  -1  15  27    0.77    0.11
   1  15  27    0.61    0.10
   1  15 -28    2.65    0.23
   1  15 -28    2.36    0.23
   1  15  28    2.41    0.19
  -1  15  28    2.63    0.19
   1  15 -29    1.11    0.15
   1  15 -29    0.94    0.14
   1  15  29    1.00    0.12
  -1  15  29    1.03    0.12
   1  15 -30    0.61    0.11
   1  15  30    0.59    0.09
  -1  15  30    0.65    0.09
   1  15 -31    2.49    0.18
   1  15  31    2.64    0.16
  -1  15  31    2.43    0.16
   1  15 -32    3.45    0.19
   1  16   0    0.24    0.17
   1  16   0    0.35    0.19
   1  16  -1    1.90    0.26
   1  16   1    1.78    0.29
   1  16  -1    1.36    0.29
   1  16  -2    1.80    0.26
   1  16   2    2.02    0.25
   1  16  -2    2.15    0.31
   1  16   3    0.10    0.12
   1  16  -3    0.50    0.21
   1  16   4    0.76    0.17
   1  16  -4    0.46    0.15
   1  16  -5    1.33    0.23
   1  16   5    1.31    0.23
   1  16  -6    2.52    0.31
   1  16   6    3.76    0.35
   1  16  -7    5.65    0.45
   1  16   7    5.22    0.38
   1  16  -8    1.61    0.33
   1  16   8    0.73    0.24
   1  16  -9    8.41    0.52
   1  16   9    7.89    0.48
   1  16 -10   17.03    0.72
   1  16  10   17.55    0.67
   1  16 -11    8.50    0.55
   1  16  11    7.52    0.45
   1  16 -12    4.20    0.38
   1  16 -12    3.86    0.40
  -1  16  12    3.13    0.29
   1  16  12    3.61    0.31
   1  16 -13    1.60    0.26
   1  16 -13    1.57    0.26
   1  16  13    1.17    0.18
  -1  16  13    1.11    0.17
   1  16  13    1.37    0.21
   1  16 -14    7.35    0.48
   1  16 -14    7.15    0.49
  -1  16  14    7.15    0.41
   1  16  14    7.00    0.43
   1  16  14    7.95    0.44
   1  16 -15    6.27    0.47
   1  16 -15    7.09    0.46
  -1  16  15    6.09    0.37
   1  16  15    6.05    0.39
   1  16  15    6.62    0.39
   1  16 -16    3.64    0.35
   1  16 -16    2.99    0.31
  -1  16  16    3.08    0.26
   1  16  16    3.26    0.27
   1  16  16    3.19    0.28
   1  16 -17    0.64    0.17
   1  16 -17    0.81    0.20
  -1  16  17    0.52    0.11
   1  16  17    0.46    0.10
   1  16  17    0.68    0.14
   1  16 -18   -0.02    0.09
   1  16 -18    0.08    0.10
  -1  16  18    0.01    0.05
   1  16  18   -0.08    0.08
   1  16  18    0.10    0.08
   1  16 -19    2.47    0.30
   1  16 -19    2.66    0.29
   1  16  19    2.56    0.23
  -1  16  19    2.29    0.22
   1  16  19    2.49    0.24
   1  16 -20    6.24    0.41
   1  16 -20    6.61    0.45
  -1  16  20    6.84    0.36
   1  16  20    7.12    0.38
   1  16  20    7.32    0.39
   1  16 -21    1.53    0.24
   1  16 -21    1.60    0.23
  -1  16  21    1.36    0.16
   1  16  21    1.36    0.16
   1  16  21    1.46    0.18
   1  16 -22    2.02    0.24
   1  16 -22    1.88    0.24
  -1  16  22    1.94    0.19
   1  16  22    1.83    0.19
   1  16 -23    0.68    0.14
   1  16 -23    0.65    0.15
   1  16  23    0.73    0.12
  -1  16  23    0.79    0.12
   1  16 -24    1.34    0.19
   1  16 -24    1.22    0.18
   1  16  24    1.30    0.15
  -1  16  24    1.28    0.15
   1  16 -25    1.62    0.19
   1  16 -25    1.56    0.19
  -1  16  25    1.41    0.16
   1  16  25    1.47    0.15
   1  16 -26    3.68    0.27
  -1  16  26    3.53    0.22
   1  16  26    3.34    0.22
   1  16  27    0.77    0.10
   1  16 -27    0.85    0.14
  -1  16  27    0.70    0.10
   1  16 -28    0.43    0.10
  -1  16  28    0.57    0.08
   1  16  28    0.47    0.07
   1  16 -29    0.71    0.10
   1  16  29    0.82    0.09
  -1  16  29    0.82    0.09
   1  16 -30    3.29    0.19
   1  16  30    3.61    0.17
  -1  16  30    3.50    0.17
   1  16 -31    0.74    0.09
   1  17   0    0.48    0.12
   1  17   1    0.29    0.15
   1  17  -1    0.13    0.12
   1  17  -2    1.95    0.28
   1  17   2    2.41    0.30
   1  17  -2    2.06    0.32
   1  17  -3    2.32    0.32
   1  17   3    2.30    0.26
   1  17  -3    2.71    0.35
   1  17   4    0.34    0.17
   1  17  -4    0.58    0.22
   1  17  -4    0.54    0.21
   1  17  -5    1.18    0.21
   1  17   5    0.95    0.21
   1  17  -5    0.78    0.27
   1  17  -6    3.76    0.36
   1  17   6    4.10    0.35
   1  17  -7    3.63    0.38
   1  17   7    3.67    0.34
   1  17  -8    6.23    0.46
   1  17   8    6.03    0.41
   1  17  -9    2.20    0.33
   1  17   9    1.17    0.21
   1  17  10    0.76    0.16
   1  17 -10    0.88    0.19
   1  17  11    0.61    0.14
   1  17 -11    0.79    0.18
  -1  17  11    0.43    0.11
  -1  17  12    0.51    0.17
   1  17  12    0.50    0.13
  -1  17  13   13.17    0.56
   1  17 -13   13.56    0.63
   1  17  13   13.33    0.57
   1  17  13   14.51    0.57
   1  17 -14    9.28    0.54
  -1  17  14    8.75    0.45
   1  17  14    8.21    0.45
   1  17  14    8.78    0.44
   1  17 -15    5.54    0.41
  -1  17  15    5.33    0.34
   1  17  15    5.19    0.35
   1  17  15    5.46    0.36
  -1  17  16    0.24    0.08
   1  17  16    0.19    0.08
   1  17  16    0.34    0.12
   1  17 -17    1.30    0.20
  -1  17  17    1.39    0.17
   1  17  17    1.34    0.17
   1  17  17    1.59    0.18
   1  17 -18    0.55    0.15
  -1  17  18    0.70    0.12
   1  17  18    0.60    0.12
   1  17  18    0.70    0.14
  -1  17  19    0.17    0.07
   1  17  19    0.15    0.06
   1  17  19    0.17    0.09
   1  17 -20    3.43    0.29
  -1  17  20    3.10    0.24
   1  17  20    3.04    0.23
   1  17  20    3.47    0.25
   1  17 -21    1.08    0.17
   1  17  21    0.98    0.13
  -1  17  21    0.91    0.12
   1  17 -22    0.25    0.10
  -1  17  22    0.18    0.06
   1  17  22    0.19    0.06
   1  17 -23    0.76    0.14
  -1  17  23    0.69    0.10
   1  17  23    0.59    0.10
   1  17 -24    0.03    0.06
  -1  17  24    0.14    0.05
   1  17  24   -0.04    0.05
   1  17 -25    1.03    0.14
   1  17  25    0.89    0.11
  -1  17  25    1.01    0.11
   1  17 -26    1.41    0.15
   1  17  26    1.54    0.13
  -1  17  26    1.64    0.13
   1  17 -27    0.69    0.11
   1  17  27    0.75    0.08
  -1  17  27    0.68    0.08
   1  17 -28    0.77    0.10
   1  17  28    0.75    0.08
  -1  17  28    0.69    0.08
   1  17 -29    0.37    0.07
   1  18   0   -0.03    0.10
   1  18   1    0.13    0.08
   1  18  -1   -0.02    0.09
   1  18   2    0.12    0.11
   1  18  -2    0.05    0.11
   1  18   3    0.33    0.13
   1  18  -3    0.38    0.13
   1  18  -4    0.65    0.17
   1  18  -4    0.58    0.19
   1  18   4    0.83    0.19
   1  18  -5    1.37    0.24
   1  18   5    1.96    0.26
   1  18  -5    1.51    0.26
   1  18  -6    1.87    0.27
   1  18   6    2.25    0.26
   1  18  -6    1.77    0.27
   1  18  -7    1.00    0.22
   1  18  -7    1.18    0.22
   1  18   7    1.26    0.20
   1  18   8    0.68    0.16
   1  18  -8    1.19    0.22
   1  18  -8    1.18    0.24
   1  18  -9    2.01    0.25
   1  18   9    1.86    0.23
   1  18  10    0.08    0.09
  -1  18  10    0.04    0.06
   1  18  10    0.01    0.06
   1  18 -11    1.52    0.22
  -1  18  11    1.09    0.16
   1  18  11    1.00    0.15
   1  18  11    1.22    0.18
   1  18 -12    1.98    0.27
  -1  18  12    1.43    0.18
   1  18  12    1.34    0.18
   1  18  12    1.84    0.22
   1  18 -13    2.60    0.28
  -1  18  13    2.59    0.23
   1  18  13    2.38    0.23
   1  18  13    2.76    0.25
   1  18 -14    0.81    0.19
  -1  18  14    0.71    0.13
   1  18  14    0.57    0.11
   1  18  14    0.91    0.15
   1  18 -15    1.54    0.20
  -1  18  15    1.40    0.17
   1  18  15    1.50    0.17
   1  18  15    1.59    0.19
   1  18 -16    1.33    0.20
  -1  18  16    1.32    0.16
   1  18  16    1.39    0.16
   1  18  16    1.53    0.18
   1  18 -17    1.80    0.22
  -1  18  17    1.93    0.18
   1  18  17    1.90    0.18
   1  18  17    1.92    0.20
   1  18 -18    0.23    0.10
  -1  18  18    0.14    0.06
   1  18  18    0.24    0.07
   1  18  18    0.25    0.08
   1  18 -19    0.16    0.08
  -1  18  19    0.24    0.07
   1  18  19    0.19    0.06
   1  18  19    0.27    0.09
   1  18 -20    0.29    0.09
  -1  18  20    0.17    0.05
   1  18  20    0.23    0.06
   1  18 -21    0.54    0.12
  -1  18  21    0.58    0.09
   1  18  21    0.48    0.08
   1  18 -22    0.91    0.13
  -1  18  22    1.04    0.11
   1  18  22    0.91    0.11
   1  18 -23    0.03    0.06
  -1  18  23    0.07    0.03
   1  18  23    0.01    0.03
   1  18 -24    0.60    0.11
   1  18  24    0.57    0.07
  -1  18  24    0.55    0.08
   1  18 -25    0.29    0.07
   1  18  25    0.18    0.04
  -1  18  25    0.30    0.05
   1  18 -26    0.07    0.05
   1  19   0    1.07    0.19
   1  19   1    0.85    0.17
   1  19  -1    0.73    0.17
   1  19   2    0.77    0.18
   1  19  -2    0.62    0.16
   1  19   3    3.02    0.33
   1  19  -3    2.29    0.28
   1  19   4    5.34    0.36
   1  19  -4    4.32    0.34
   1  19   5    1.91    0.27
   1  19  -5    2.64    0.31
   1  19   6    3.64    0.30
   1  19  -6    3.83    0.32
   1  19   7    1.36    0.20
   1  19  -7    2.31    0.28
   1  19  -8    2.29    0.28
   1  19   8    3.15    0.27
   1  19  -8    2.65    0.29
   1  19  -9    3.56    0.31
  -1  19   9    3.36    0.29
   1  19   9    3.10    0.27
   1  19   9    3.79    0.29
   1  19  -9    3.64    0.33
   1  19 -10    2.00    0.25
  -1  19  10    1.11    0.17
   1  19  10    1.17    0.17
   1  19  10    1.65    0.20
   1  19 -10    1.80    0.24
   1  19 -11    1.22    0.24
   1  19  11    0.73    0.15
  -1  19  11    0.64    0.13
   1  19  11    1.36    0.20
   1  19 -11    1.12    0.25
   1  19 -12    5.30    0.34
  -1  19  12    5.72    0.34
   1  19  12    5.16    0.31
   1  19  12    6.34    0.34
   1  19 -12    5.34    0.37
  -1  19  13    1.73    0.19
   1  19  13    1.57    0.17
   1  19  13    2.01    0.20
   1  19 -13    2.09    0.26
   1  19 -14    2.63    0.25
   1  19  14    2.86    0.22
  -1  19  14    3.15    0.23
   1  19  14    3.28    0.24
   1  19 -14    2.45    0.25
   1  19 -15    0.25    0.12
  -1  19  15    0.16    0.07
   1  19  15    0.15    0.06
   1  19  15    0.36    0.10
   1  19 -16    2.11    0.22
  -1  19  16    2.01    0.18
   1  19  16    1.85    0.17
   1  19  16    1.91    0.19
   1  19 -16    1.73    0.21
   1  19 -17    2.76    0.24
  -1  19  17    3.22    0.21
   1  19  17    2.90    0.20
   1  19  17    3.20    0.22
   1  19 -17    2.62    0.24
   1  19 -18    1.09    0.15
   1  19 -18    0.81    0.14
  -1  19  18    1.04    0.12
   1  19  18    1.00    0.11
   1  19  18    1.20    0.13
   1  19 -19    0.16    0.09
   1  19 -19   -0.05    0.07
  -1  19  19    0.03    0.04
   1  19  19    0.07    0.05
   1  19 -20    0.84    0.12
   1  19 -20    0.83    0.11
  -1  19  20    1.12    0.11
   1  19  20    0.97    0.10
   1  19 -21   -0.03    0.06
  -1  19  21    0.07    0.04
   1  19  21   -0.02    0.04
   1  19 -22    0.37    0.08
   1  19 -22    0.18    0.05
   1  19  22    0.33    0.05
  -1  19  22    0.32    0.06
   1  19 -23    1.36    0.13
   1  19  23    1.42    0.10
  -1  19  23    1.51    0.11
   1  19 -23    1.25    0.12
   1  19 -24    2.03    0.14
   1  20   0    0.67    0.15
   1  20   1    1.78    0.24
   1  20  -1    1.22    0.19
   1  20   2    3.33    0.27
   1  20  -2    2.67    0.25
   1  20   3    1.96    0.23
   1  20  -3    2.35    0.24
   1  20   4    4.84    0.37
   1  20  -4    4.02    0.33
   1  20   5   12.27    0.51
   1  20  -5   14.07    0.55
   1  20   6   16.12    0.55
   1  20  -6   17.73    0.59
  -1  20   7    2.22    0.30
   1  20   7    1.88    0.21
   1  20   7    2.02    0.21
   1  20  -8    0.57    0.12
  -1  20   8    0.38    0.10
   1  20   8    0.24    0.08
   1  20   8    0.25    0.09
   1  20  -9    0.62    0.13
  -1  20   9    0.39    0.09
   1  20   9    0.34    0.08
   1  20   9    0.67    0.13
  -1  20  10    1.32    0.16
   1  20  10    1.14    0.14
   1  20  10    1.38    0.15
   1  20 -10    1.11    0.16
   1  20 -11    0.51    0.12
  -1  20  11    0.26    0.08
   1  20  11    0.32    0.09
   1  20  11    0.42    0.10
  -1  20  12    1.28    0.14
   1  20  12    1.04    0.13
   1  20  12    1.35    0.15
   1  20 -12    1.09    0.15
  -1  20  13    1.58    0.15
   1  20  13    1.27    0.13
   1  20  13    1.70    0.17
   1  20 -13    1.57    0.17
  -1  20  14    2.52    0.18
   1  20  14    2.26    0.17
   1  20  14    2.57    0.19
   1  20 -14    2.05    0.18
  -1  20  15    2.20    0.17
   1  20  15    1.86    0.16
   1  20  15    2.38    0.18
   1  20 -15    1.75    0.17
  -1  20  16    1.74    0.14
   1  20  16    1.54    0.13
   1  20  16    1.53    0.14
   1  20 -16    1.46    0.15
  -1  20  17    1.25    0.12
   1  20  17    1.23    0.12
   1  20 -17    1.02    0.12
  -1  20  18    8.79    0.29
   1  20  18    7.91    0.26
  -1  20  19    4.90    0.21
   1  20  19    4.70    0.19
   1  20 -20    0.72    0.09
   1  21   0    7.56    0.36
   1  21   1    4.02    0.25
   1  21  -1    5.61    0.32
   1  21   2    1.15    0.16
   1  21  -2    1.83    0.19
   1  21   3    1.52    0.18
   1  21  -3    1.56    0.17
  -1  21   4    3.04    0.23
   1  21   4    2.34    0.19
   1  21   4    3.12    0.22
   1  21  -4    2.79    0.21
  -1  21   5    0.82    0.16
   1  21   5    0.74    0.13
   1  21   5    1.67    0.17
   1  21  -5    1.84    0.19
  -1  21   6    1.54    0.16
   1  21   6    1.70    0.16
   1  21   6    2.79    0.21
   1  21  -6    2.44    0.20
  -1  21   7    3.30    0.23
   1  21   7    2.76    0.21
   1  21   7    4.27    0.27
   1  21  -7    4.67    0.26
   1  21   8    6.41    0.28
   1  21   8    6.99    0.30
   1  21  -8    6.45    0.31
  -1  21   9    4.16    0.24
   1  21   9    3.44    0.20
   1  21   9    3.65    0.22
   1  21  -9    3.94    0.25
  -1  21  10    2.44    0.18
   1  21  10    2.77    0.19
   1  21 -10    2.59    0.19
  -1  21  11    3.86    0.21
   1  21  11    3.49    0.19
   1  21  11    3.96    0.22
   1  21 -11    3.82    0.23
  -1  21  12    6.35    0.26
   1  21  12    5.60    0.23
   1  21  12    5.96    0.25
  -1  21  13    0.51    0.09
   1  21  13    0.40    0.07
   1  21  13    0.62    0.10
   1  21 -13    0.68    0.10
  -1  21  14    1.08    0.10
   1  21  14    0.93    0.09
   1  21  14    1.01    0.10
   1  21 -14    0.81    0.09
  -1  21  15    2.52    0.14
   1  21  15    2.28    0.13
   1  21 -16    1.56    0.12
  -1  22   0   -0.14    0.05
   1  22   0   -0.15    0.05
   1  22  -1    0.32    0.07
  -1  22   1    0.11    0.05
   1  22   1    0.04    0.04
   1  22   1    0.31    0.08
  -1  22   2    0.61    0.09
   1  22   2    0.50    0.08
   1  22  -2    0.79    0.11
  -1  22   3    1.15    0.12
   1  22   3    1.10    0.12
   1  22   3    1.66    0.14
   1  22  -3    1.60    0.15
  -1  22   4    1.80    0.14
   1  22   4    1.67    0.13
   1  22   4    2.01    0.14
   1  22  -4    2.03    0.15
  -1  22   5    1.26    0.15
   1  22   5    1.09    0.12
   1  22   5    2.19    0.17
   1  22  -5    1.84    0.16
  -1  22   6    4.45    0.20
   1  22   6    3.83    0.18
   1  22   6    4.65    0.21
   1  22  -6    3.92    0.20
  -1  22   7    1.45    0.14
   1  22   7    1.71    0.12
   1  22   7    1.78    0.14
   1  22  -7    1.54    0.14
  -1  22   8    0.42    0.07
   1  22   8    0.34    0.06
   1  22   8    0.47    0.07
  -1  22   9    1.29    0.10
   1  22   9    1.14    0.10
   1  22   9    1.35    0.11
   1  22  -9    1.31    0.12
   1  22  10    3.37    0.16
   1  22 -10    2.77    0.15
   1  22  11    0.22    0.05
   1  22 -11    0.34    0.06
   2   0   0   12.85    0.78
   2   0  -1   21.46    0.95
   2   0  -2   18.23    0.86
   2   0  -3    5.76    0.49
   2   0  -4    0.64    0.18
   2   0  -5    4.94    0.42
  -2   0  -6    0.75    0.17
  -2   0  -7    8.74    0.53
  -2   0  -8    3.32    0.33
  -2   0  -9    9.58    0.58
  -2   0 -10    4.27    0.42
  -2   0 -11   30.13    1.09
  -2   0 -12   17.58    0.85
  -2   0 -13   23.53    1.02
  -2   0 -14    7.41    0.60
  -2   0 -15   12.97    0.82
  -2   0 -16    0.91    0.24
  -2   0 -17    0.60    0.21
  -2   0 -18   14.10    0.94
  -2   0 -19    1.61    0.34
   2   0 -20    0.91    0.13
   2   0 -20    0.63    0.13
  -2   0 -20    0.74    0.23
   2   0 -21    0.90    0.13
   2   0 -21    0.74    0.14
   2   0 -22    0.09    0.07
   2   0 -22    0.15    0.08
   2   0 -23    3.26    0.29
   2   0 -23    3.27    0.25
   2   0 -24    0.67    0.15
   2   0 -25    5.39    0.38
   2   0 -26    3.80    0.34
   2   0  26    4.30    0.31
   2   0 -27    9.72    0.51
   2   0  27    9.00    0.45
   2   0 -28   11.63    0.55
   2   0  28   11.51    0.51
   2   0 -29    5.02    0.35
   2   0 -29    5.25    0.37
   2   0  29    4.93    0.34
   2   0 -30    3.55    0.30
   2   0  30    3.34    0.28
   2   0 -31    3.24    0.29
   2   0  31    3.37    0.27
   2   0 -32    0.26    0.08
   2   0  32    0.30    0.10
   2   0 -33    3.02    0.26
   2   0  33    2.96    0.24
   2   0 -34    0.23    0.10
   2   0  34    0.34    0.11
   2   0 -35    5.65    0.31
   2   0  35    5.43    0.30
   2   0 -36    0.91    0.12
   2   0  36    0.98    0.13
   2   0 -37    1.85    0.15
   2   0  37    1.76    0.16
   2   0 -38    0.09    0.05
   2   0  38    0.21    0.06
   2   0 -40    0.11    0.04
   2   1   0    1.28    0.28
   2   1   1    5.43    0.52
   2   1  -1    4.93    0.47
   2   1  -2    3.43    0.40
   2   1   2    4.16    0.49
   2   1   3    8.99    0.70
   2   1  -3    9.01    0.64
   2   1  -4    3.68    0.42
   2   1  -5    6.30    0.53
   2   1  -6    1.99    0.30
   2   1  -7    4.57    0.43
  -2   1  -7    4.83    0.44
  -2   1  -8    0.23    0.12
  -2   1  -9    3.12    0.37
  -2   1 -10    0.88    0.19
  -2   1 -11    3.36    0.38
  -2   1 -12    0.99    0.22
  -2   1 -13    2.73    0.37
  -2   1 -14    0.36    0.19
  -2   1 -15    5.41    0.54
  -2   1 -16    7.68    0.67
  -2   1 -17   23.26    1.19
  -2   1 -18    8.87    0.78
  -2   1 -19    4.41    0.55
   2   1 -20    0.10    0.07
   2  -1 -20    0.19    0.11
   2   1 -20    0.15    0.07
   2  -1 -20    0.21    0.08
  -2   1 -20   -0.11    0.15
   2   1 -21    0.61    0.13
   2  -1 -21    0.43    0.12
   2   1 -21    0.59    0.11
  -2   1 -21    0.52    0.21
   2  -1 -21    0.59    0.11
   2   1 -22    1.70    0.21
   2  -1 -22    1.98    0.24
   2  -1 -22    2.05    0.19
  -2   1 -22    1.64    0.38
   2   1 -23    1.67    0.21
   2  -1 -23    1.79    0.23
   2  -1 -23    1.99    0.20
  -2   1 -23    1.49    0.35
   2   1 -24    0.09    0.09
   2  -1 -24    0.47    0.12
   2  -1 -24    0.36    0.13
   2   1 -25    7.48    0.44
   2  -1 -25    7.44    0.46
   2  -1  25    7.34    0.40
   2  -1 -26    1.36    0.22
   2   1 -26    0.84    0.19
   2   1 -26    1.02    0.19
   2  -1  26    1.21    0.19
   2   1 -27   21.78    0.74
   2  -1 -27   21.96    0.76
   2   1 -27   22.01    0.77
   2  -1  27   20.28    0.67
   2  -1 -28    1.56    0.24
   2   1 -28    1.30    0.21
   2   1 -28    1.10    0.21
   2  -1  28    1.51    0.23
   2   1  28    1.93    0.22
   2  -1 -29   10.89    0.53
   2   1 -29   11.45    0.53
   2  -1  29   11.39    0.51
   2   1  29   11.76    0.50
   2  -1 -30    1.55    0.21
   2   1 -30    1.68    0.21
   2  -1  30    1.54    0.21
   2   1  30    1.68    0.21
   2   1 -31    1.59    0.20
   2  -1 -31    1.41    0.19
   2  -1 -31    1.66    0.21
   2  -1  31    1.52    0.20
   2   1  31    1.46    0.18
   2   1 -32    0.98    0.15
   2  -1 -32    0.77    0.14
   2  -1  32    0.73    0.13
   2   1  32    0.90    0.15
   2  -1 -33    1.73    0.20
   2   1 -33    1.75    0.19
   2  -1  33    1.62    0.19
   2   1  33    1.78    0.19
   2  -1 -34    1.38    0.17
   2   1 -34    1.34    0.16
   2  -1  34    1.31    0.17
   2   1  34    1.22    0.15
   2   1 -35    0.84    0.12
   2  -1 -35    0.92    0.14
   2  -1  35    0.90    0.14
   2   1  35    0.73    0.12
   2   1 -36    0.09    0.06
   2  -1 -36    0.15    0.07
   2  -1  36    0.20    0.09
   2   1  36    0.11    0.07
   2  -1 -37    1.95    0.16
   2  -1  37    2.10    0.18
   2   1  37    1.88    0.16
   2  -1 -38    0.56    0.09
   2  -1  38    0.57    0.10
   2   1  38    0.54    0.09
   2   1 -39    1.50    0.14
   2   1 -40    0.09    0.04
   2   2   0    3.77    0.46
   2   2   1   13.06    0.86
   2   2  -1    7.65    0.65
   2   2   2   24.94    1.17
   2   2  -2   25.80    1.17
   2   2   3   11.50    0.83
   2   2  -3   14.72    0.91
   2   2  -4    7.53    0.63
   2   2   4    7.35    0.67
   2   2  -5    8.09    0.63
   2   2   5    7.94    0.70
   2   2  -6    1.42    0.28
   2   2  -7    1.39    0.27
   2   2  -8    0.17    0.12
  -2   2  -8    0.09    0.10
  -2   2  -9    1.23    0.25
   2   2  -9    1.00    0.24
  -2   2 -10    0.88    0.21
  -2   2 -11    0.45    0.16
  -2   2 -12    5.20    0.51
  -2   2 -13    8.20    0.65
  -2   2 -14   16.27    0.93
  -2   2 -15    2.34    0.38
  -2   2 -16    3.49    0.48
  -2   2 -17    7.66    0.70
  -2   2 -18    0.46    0.22
   2   2 -19    5.35    0.30
  -2   2 -19    5.30    0.62
   2  -2 -19    5.24    0.29
   2   2 -20    0.73    0.15
   2  -2 -20    0.93    0.13
  -2   2 -20    0.72    0.25
   2   2 -21    1.90    0.22
  -2   2 -21    2.10    0.41
   2  -2 -21    2.11    0.20
   2   2 -22    1.49    0.20
   2  -2 -22    1.60    0.23
   2  -2 -22    1.67    0.18
   2   2 -22    1.63    0.22
  -2   2 -22    1.46    0.35
   2   2 -23    0.31    0.10
   2  -2 -23    0.30    0.12
   2   2 -23    0.22    0.09
   2  -2 -23    0.40    0.10
  -2   2 -23    0.00    0.15
   2  -2  23    0.40    0.12
   2   2 -24    0.35    0.11
   2  -2 -24    0.19    0.10
   2   2 -24    0.30    0.10
   2  -2 -24    0.28    0.09
  -2   2 -24    0.18    0.13
   2  -2  24    0.20    0.09
   2  -2 -25    0.09    0.08
   2  -2 -25    0.03    0.05
   2   2 -25    0.11    0.07
   2   2 -25    0.08    0.06
   2  -2  25   -0.04    0.08
   2   2 -26    0.14    0.10
   2  -2 -26    0.31    0.12
   2   2 -26    0.22    0.09
   2  -2  26    0.13    0.07
   2   2 -27    3.01    0.29
   2  -2 -27    2.95    0.30
   2  -2  27    2.64    0.26
   2   2 -28    4.91    0.36
   2  -2 -28    5.18    0.39
   2  -2  28    5.03    0.35
   2   2 -29    2.81    0.27
   2  -2 -29    3.03    0.29
   2  -2  29    3.05    0.27
   2   2  30    0.46    0.14
   2  -2 -30    0.42    0.12
   2   2 -30    0.31    0.11
   2  -2  30    0.29    0.12
   2  -2 -31    1.42    0.20
   2   2 -31    1.30    0.18
   2   2  31    1.33    0.17
   2  -2  31    1.07    0.17
   2  -2 -32    2.22    0.23
   2  -2 -32    2.37    0.24
   2   2 -32    2.25    0.22
   2  -2  32    2.41    0.24
   2   2  32    2.22    0.21
   2  -2 -33    0.97    0.15
   2   2 -33    1.09    0.15
   2  -2  33    1.22    0.17
   2   2  33    0.90    0.14
   2   2 -34    1.33    0.16
   2  -2 -34    1.16    0.16
   2  -2  34    1.22    0.17
   2   2  34    1.16    0.15
   2   2 -35    1.14    0.13
   2  -2 -35    1.24    0.16
   2  -2  35    1.27    0.16
   2   2  35    1.13    0.14
   2  -2 -36    0.26    0.08
   2  -2  36    0.15    0.08
   2   2  36    0.03    0.04
   2  -2 -37    1.43    0.14
   2  -2  37    1.33    0.15
   2   2  37    1.21    0.12
   2  -2 -38    0.46    0.08
   2   2 -38    0.44    0.09
   2  -2 -39    1.97    0.13
   2   2 -39    2.20    0.16
   2   2 -40    0.42    0.07
   2   3   0   20.27    1.20
   2   3   1   68.17    2.07
   2   3  -1   62.22    1.96
   2   3   2   32.92    1.48
   2   3  -2   34.89    1.45
   2   3  -3   62.43    1.89
   2   3   3   59.82    1.94
   2   3   4    1.91    0.38
   2   3  -4    9.74    0.80
   2   3  -5    1.78    0.33
   2   3   5    1.46    0.31
   2   3   6    0.14    0.16
   2   3  -6    0.23    0.17
   2   3   7    4.71    0.59
   2   3  -7    4.54    0.51
   2   3  -8    2.20    0.37
   2   3  -9    6.03    0.61
  -2   3  -9    6.06    0.56
  -2   3 -10    0.91    0.23
   2   3 -10    0.85    0.23
  -2   3 -11    0.31    0.16
   2   3 -11    0.29    0.16
  -2   3 -12    6.63    0.60
  -2   3 -13    4.97    0.53
  -2   3 -14    1.71    0.33
  -2   3 -15    0.30    0.15
  -2   3 -16    0.62    0.22
  -2   3 -17    0.51    0.21
  -2   3 -18    2.14    0.40
   2   3 -19    0.50    0.12
   2  -3 -19    0.57    0.11
  -2   3 -19    0.56    0.23
   2   3 -20    0.58    0.13
   2   3 -20    0.65    0.14
  -2   3 -20    0.52    0.23
   2  -3 -20    0.60    0.11
   2   3 -21    0.99    0.17
   2  -3 -21    0.95    0.14
   2   3 -21    1.03    0.17
  -2   3 -21    0.91    0.29
   2  -3  21    0.95    0.15
   2   3 -22    0.11    0.10
   2   3 -22    0.05    0.05
   2  -3 -22    0.12    0.07
  -2   3 -22   -0.01    0.10
   2  -3  22    0.14    0.09
   2   3 -23    0.10    0.08
   2   3 -23    0.04    0.07
   2  -3 -23    0.10    0.06
  -2   3 -23    0.07    0.12
   2  -3  23    0.05    0.07
   2   3 -24    0.00    0.06
   2   3 -24   -0.03    0.08
   2  -3 -24    0.07    0.06
   2  -3  24    0.09    0.08
   2   3 -25    0.58    0.14
   2  -3 -25    0.57    0.12
   2  -3  25    0.55    0.14
   2   3 -26    0.77    0.15
   2  -3 -26    0.98    0.19
   2  -3  26    0.67    0.14
   2   3 -27    0.94    0.15
   2  -3 -27    0.96    0.18
   2  -3  27    0.77    0.15
   2  -3 -28    0.93    0.18
   2   3 -28    0.93    0.16
   2  -3  28    0.65    0.14
   2   3 -29    2.85    0.26
   2  -3 -29    3.34    0.31
   2  -3  29    3.10    0.28
   2   3 -30    6.48    0.38
   2  -3 -30    7.35    0.44
   2  -3  30    6.97    0.41
   2   3 -31    8.32    0.41
   2  -3 -31    8.83    0.48
   2  -3  31    8.87    0.45
   2   3 -32    0.47    0.11
   2  -3 -32    0.46    0.12
   2  -3  32    0.64    0.16
   2  -3 -33    2.77    0.25
   2  -3  33    2.73    0.25
   2  -3 -34    0.27    0.10
   2  -3  34    0.18    0.08
   2  -3 -35    0.92    0.14
   2  -3  35    1.13    0.15
   2  -3 -36    0.33    0.09
   2  -3  36    0.40    0.10
   2  -3 -37    0.56    0.10
   2   3 -37    0.68    0.13
   2  -3 -38    0.02    0.04
   2   3 -38   -0.01    0.05
   2  -3 -39    0.64    0.08
   2   3 -39    0.65    0.09
   2   3 -40    0.13    0.04
   2   4   0   31.68    1.45
   2   4  -1   11.93    0.90
   2   4   1    9.01    0.83
   2   4   2   24.59    1.30
   2   4  -2   23.54    1.22
   2   4   3    5.82    0.63
   2   4  -3    9.75    0.81
   2   4  -4    3.29    0.49
   2   4   4    2.36    0.40
   2   4  -5    1.82    0.35
   2   4   5    1.39    0.34
   2   4   6    1.03    0.29
   2   4  -6    0.77    0.25
   2   4  -7    2.35    0.41
   2   4   7    2.61    0.42
   2   4   8    2.80    0.49
   2   4  -8    2.51    0.42
   2   4   9    2.77    0.48
   2   4  -9    2.67    0.44
  -2   4 -10    0.58    0.20
   2   4 -10    0.59    0.24
  -2   4 -11    0.29    0.16
   2   4 -11    0.07    0.10
   2   4 -12    3.44    0.52
  -2   4 -12    3.13    0.44
   2   4 -13    1.71    0.39
  -2   4 -13    1.63    0.34
  -2   4 -14    3.22    0.45
  -2   4 -15    2.59    0.41
  -2   4 -16    0.96    0.27
  -2   4 -17    3.00    0.45
   2  -4 -18    1.13    0.15
  -2   4 -18    1.21    0.31
   2   4 -19    4.02    0.32
   2   4 -19    3.74    0.30
  -2   4 -19    4.30    0.58
   2  -4 -19    3.75    0.27
   2   4 -20    0.97    0.17
   2  -4 -20    1.17    0.16
   2   4 -20    1.26    0.19
  -2   4 -20    1.51    0.38
   2  -4  20    1.15    0.18
   2   4 -21    2.36    0.25
  -2   4 -21    2.72    0.49
   2   4 -21    2.69    0.27
   2  -4 -21    2.47    0.22
   2  -4  21    2.34    0.24
   2   4 -22    0.23    0.10
   2   4 -22    0.23    0.10
   2  -4 -22    0.32    0.09
  -2   4 -22    0.17    0.13
   2  -4  22    0.26    0.11
   2   4 -23    2.50    0.25
   2  -4 -23    2.48    0.23
   2  -4  23    2.29    0.24
   2  -4 -24    0.77    0.14
   2   4 -24    0.55    0.15
   2  -4  24    0.51    0.13
   2   4 -25    3.65    0.30
   2  -4 -25    3.92    0.28
   2  -4  25    3.79    0.30
   2  -4 -26    0.57    0.12
   2   4 -26    0.50    0.13
   2  -4  26    0.64    0.16
   2   4 -27    7.36    0.41
   2  -4  27    7.21    0.42
   2  -4 -28    2.31    0.28
   2  -4  28    2.05    0.24
   2   4 -28    2.23    0.23
   2  -4 -29    2.32    0.27
   2   4 -29    2.05    0.21
   2  -4  29    2.18    0.24
   2   4 -30    0.64    0.13
   2  -4 -30    0.71    0.16
   2  -4  30    0.59    0.14
   2  -4 -31    1.01    0.17
   2  -4  31    0.90    0.16
   2  -4 -32    0.63    0.13
   2  -4  32    0.65    0.15
   2  -4 -33    1.20    0.17
   2  -4  33    1.03    0.17
   2  -4 -34    0.24    0.08
   2  -4  34    0.30    0.10
   2  -4 -35    0.68    0.12
   2  -4  35    0.64    0.11
   2  -4 -36    0.13    0.07
   2   4 -36    0.29    0.09
   2  -4 -37    1.38    0.14
   2   4 -37    1.36    0.15
   2  -4 -38    0.46    0.08
   2   4 -38    0.34    0.08
   2  -4 -39    2.09    0.14
   2   4 -39    2.05    0.15
   2   5   0   16.56    1.15
   2   5   1   62.44    2.13
   2   5  -1   53.61    1.95
   2   5  -2   48.10    1.87
   2   5   2   53.78    2.04
   2   5   3   66.82    2.29
   2   5  -3   70.84    2.23
   2   5   4    7.92    0.88
   2   5  -4   15.37    1.11
   2   5   5   18.24    1.19
   2   5  -5   18.34    1.14
   2   5  -6    1.61    0.41
   2   5   6    1.24    0.35
   2   5  -7   10.46    0.88
   2   5   7    9.91    0.88
   2   5   8    1.58    0.39
   2   5  -8    1.85    0.40
   2   5   9    8.36    0.82
   2   5  -9    8.52    0.83
   2   5  10    2.80    0.52
   2   5 -10    3.09    0.53
  -2   5 -10    3.01    0.43
   2   5 -11    8.65    0.86
  -2   5 -11    8.49    0.73
  -2   5 -12    1.17    0.31
   2   5 -12    0.93    0.34
   2   5 -13    8.43    0.90
  -2   5 -13    7.77    0.73
  -2   5 -14    1.12    0.27
   2   5 -14    0.76    0.30
  -2   5 -15    6.97    0.69
  -2   5 -16    0.55    0.24
   2  -5 -17    4.83    0.31
  -2   5 -17    5.14    0.63
   2   5 -18    1.99    0.22
   2  -5 -18    1.86    0.19
   2   5 -18    2.00    0.21
  -2   5 -18    2.21    0.41
   2   5 -19    0.98    0.15
   2  -5 -19    0.99    0.14
   2   5 -19    1.10    0.17
  -2   5 -19    1.08    0.32
   2  -5  19    1.03    0.17
   2   5 -20    0.32    0.10
   2   5 -20    0.30    0.09
   2  -5 -20    0.23    0.09
  -2   5 -20    0.34    0.23
   2  -5  20    0.28    0.11
   2   5 -21    1.99    0.23
  -2   5 -21    2.16    0.44
   2  -5 -21    2.05    0.19
   2  -5  21    1.98    0.24
   2   5 -22    0.68    0.14
   2  -5 -22    0.68    0.13
  -2   5 -22    0.67    0.24
   2  -5  22    0.72    0.14
   2  -5 -23    1.82    0.19
   2   5 -23    2.10    0.23
   2  -5  23    1.98    0.22
   2   5 -24    0.35    0.11
   2  -5 -24    0.53    0.11
   2  -5  24    0.31    0.12
   2   5 -25    0.87    0.15
   2  -5 -25    0.98    0.14
   2  -5  25    0.84    0.16
   2  -5 -26    1.39    0.16
   2   5 -26    1.16    0.16
   2  -5  26    1.24    0.18
   2  -5  27    0.50    0.13
   2  -5  28    1.42    0.19
   2  -5 -29    1.06    0.19
   2  -5  29    0.74    0.15
   2  -5 -30    2.73    0.27
   2  -5  30    2.35    0.24
   2  -5 -31    0.39    0.11
   2  -5  31    0.54    0.14
   2  -5 -32    0.43    0.11
   2  -5  32    0.43    0.14
   2  -5 -33    0.40    0.10
   2  -5  33    0.42    0.11
   2  -5 -34    0.38    0.10
   2   5 -34    0.46    0.11
   2  -5 -35    0.91    0.13
   2   5 -35    1.11    0.15
   2  -5 -35    0.97    0.13
   2  -5 -36    0.47    0.10
   2   5 -36    0.43    0.10
   2  -5 -37    3.62    0.22
   2   5 -37    3.70    0.23
   2  -5 -38    1.80    0.14
   2   5 -38    1.70    0.15
   2  -5 -39    2.20    0.13
   2   5 -39    2.33    0.15
   2   6   0   29.89    1.55
   2   6   1   91.55    2.65
   2   6  -1   88.50    2.60
   2   6   2   49.25    2.00
   2   6  -2   57.87    2.11
   2   6   3   38.86    1.82
   2   6  -3   48.60    1.92
   2   6   4    7.17    0.82
   2   6  -4   12.34    0.99
   2   6   5    8.64    0.85
   2   6  -5    8.29    0.82
   2   6   6    1.10    0.35
   2   6  -6    1.25    0.36
   2   6   7    5.65    0.70
   2   6  -7    5.95    0.72
   2   6   8    2.77    0.51
   2   6  -8    3.13    0.53
   2   6   9    4.80    0.65
   2   6  -9    4.85    0.65
   2   6  10    3.54    0.57
   2   6 -10    4.12    0.63
   2   6  11    2.28    0.47
   2   6 -11    2.66    0.51
  -2   6 -11    2.50    0.42
  -2   6 -12    1.07    0.29
   2   6 -12    1.66    0.45
   2   6 -13    2.60    0.55
  -2   6 -13    2.18    0.40
  -2   6 -14    0.97    0.27
   2   6 -14    1.19    0.41
   2   6 -15   10.81    1.14
  -2   6 -15    9.62    0.86
   2  -6 -16    3.62    0.28
  -2   6 -16    3.68    0.55
   2   6 -17   13.61    0.54
   2  -6 -17   14.04    0.54
   2   6 -17   13.76    0.55
   2  -6  17   13.88    0.57
  -2   6 -17   15.71    1.09
   2   6 -18    2.02    0.24
   2   6 -18    1.89    0.23
   2  -6 -18    2.25    0.22
   2  -6  18    2.36    0.27
  -2   6 -18    2.40    0.48
  -2   6 -19   17.76    1.22
   2   6 -19   16.61    0.60
   2  -6 -19   16.63    0.57
   2   6 -19   16.02    0.61
   2  -6  19   16.23    0.63
   2   6 -20    1.68    0.21
   2  -6 -20    1.68    0.19
  -2   6 -20    2.22    0.46
   2  -6  20    2.02    0.24
   2   6 -21   10.27    0.49
  -2   6 -21   10.81    0.97
   2  -6 -21   11.02    0.45
   2  -6  21   10.64    0.52
   2  -6 -22    1.25    0.17
   2  -6  22    1.69    0.22
   2  -6 -23    4.13    0.28
   2  -6  23    4.25    0.34
   2  -6 -24    0.89    0.14
   2  -6  24    0.66    0.16
   2  -6 -25    5.26    0.31
   2  -6  25    5.76    0.38
   2  -6 -26    2.29    0.20
   2  -6  26    2.11    0.24
   2  -6  27    2.91    0.27
   2  -6  28    2.72    0.28
   2  -6 -29    1.09    0.20
   2  -6  29    0.64    0.14
   2  -6 -30    0.46    0.14
   2  -6  30    0.44    0.12
   2  -6 -31    0.17    0.09
   2   6 -31    0.42    0.14
   2  -6  31    0.21    0.11
   2  -6 -32   -0.01    0.07
   2   6 -32    0.06    0.09
   2  -6 -33    0.06    0.05
   2   6 -33    0.21    0.08
   2  -6 -34    0.52    0.11
   2   6 -34    0.58    0.11
   2  -6 -35    1.88    0.18
   2   6 -35    2.02    0.19
   2  -6 -36    0.52    0.09
   2  -6 -36    0.26    0.06
   2   6 -36    0.50    0.10
   2  -6 -37    2.25    0.16
   2   6 -37    2.20    0.18
   2  -6 -38    0.10    0.04
   2   6 -38    0.18    0.06
   2   6 -39    2.92    0.16
   2   7   0    1.52    0.41
   2   7  -1    4.13    0.59
   2   7   1    4.33    0.62
   2   7   2    2.97    0.53
   2   7  -2    3.44    0.55
   2   7   3    3.19    0.55
   2   7  -3    3.23    0.53
   2   7   4    4.65    0.67
   2   7  -4    4.23    0.64
   2   7   5    9.60    0.95
   2   7  -5    8.96    0.90
   2   7   6    1.21    0.37
   2   7  -6    1.71    0.42
   2   7   7    5.65    0.72
   2   7  -7    5.25    0.72
   2   7   8    0.58    0.28
   2   7  -8    0.76    0.31
   2   7   9    3.76    0.61
   2   7  -9    4.00    0.62
   2   7  10    1.06    0.37
   2   7 -10    0.78    0.31
   2   7  11    6.13    0.76
   2   7 -11    5.65    0.79
  -2   7 -11    5.43    0.64
   2   7 -12    2.28    0.51
  -2   7 -12    2.61    0.45
   2   7 -13    6.91    0.91
  -2   7 -13    5.95    0.68
  -2   7 -14    0.52    0.23
   2   7 -14    0.25    0.18
   2  -7 -15   10.81    0.48
   2   7 -15   10.89    1.19
  -2   7 -15   10.95    0.92
   2   7 -16    1.57    0.19
   2  -7 -16    1.78    0.22
  -2   7 -16    2.10    0.46
   2   7 -17   13.89    0.53
   2  -7 -17   15.29    0.56
   2   7 -17   13.85    0.55
  -2   7 -17   15.56    1.13
   2  -7 -18   13.25    0.52
  -2   7 -18   13.80    1.09
  -2   7 -19    7.12    0.79
   2  -7 -19    6.12    0.35
   2  -7 -20    0.33    0.10
   2  -7  20    0.47    0.15
   2  -7 -21    0.10    0.05
   2  -7  21    0.13    0.08
   2  -7 -22    1.45    0.17
   2  -7  22    1.52    0.20
   2  -7 -23    0.80    0.13
   2  -7  23    0.64    0.15
   2  -7 -24    0.62    0.11
   2  -7  24    0.74    0.17
   2  -7 -25    4.08    0.26
   2  -7  25    3.82    0.32
   2  -7 -26    1.10    0.14
   2  -7  26    1.39    0.22
   2   7 -28    1.78    0.28
   2  -7 -29   18.23    0.70
   2   7 -29   16.60    0.66
   2  -7 -30    4.28    0.35
   2   7 -30    4.36    0.34
   2  -7 -31    6.75    0.40
   2   7 -31    7.13    0.42
   2  -7 -32    2.11    0.22
   2   7 -32    2.21    0.25
   2  -7 -33    2.26    0.21
   2   7 -33    2.11    0.21
   2  -7 -34    1.07    0.14
   2   7 -34    1.12    0.15
   2  -7 -35    1.12    0.13
   2   7 -35    1.25    0.14
   2   7 -36    0.17    0.06
   2  -7 -36    0.15    0.06
   2  -7 -36    0.19    0.06
   2  -7 -37    1.80    0.14
   2   7 -37    1.93    0.15
   2   7 -38    0.76    0.09
   2  -7 -38    0.64    0.08
   2   8   0    2.49    0.49
   2   8  -1    2.53    0.49
   2   8   1    2.55    0.49
   2   8   2    0.54    0.27
   2   8  -2    0.47    0.25
   2   8   3    3.00    0.51
   2   8  -3    3.15    0.54
   2   8   4    0.21    0.13
   2   8  -4    0.67    0.30
   2   8   5    0.65    0.27
   2   8  -5    1.27    0.37
   2   8   6    1.14    0.31
   2   8  -6    1.21    0.34
   2   8   7    0.39    0.20
   2   8  -7    0.11    0.14
   2   8   8    0.76    0.29
   2   8  -8    0.64    0.28
   2   8   9    3.77    0.62
   2   8  -9    3.72    0.62
   2   8  10    1.93    0.46
   2   8 -10    1.86    0.46
   2   8  11    5.09    0.72
   2   8 -11    4.84    0.76
  -2   8 -11    4.49    0.61
   2   8  12    8.18    0.92
   2   8 -12    8.20    1.00
  -2   8 -12    7.87    0.81
   2  -8 -13    6.09    0.37
   2   8 -13    5.95    0.38
   2   8 -13    6.68    0.95
  -2   8 -13    6.91    0.76
   2  -8 -14    3.74    0.29
   2   8 -14    3.60    0.30
   2   8 -14    3.31    0.25
   2   8 -14    3.68    0.70
  -2   8 -14    4.09    0.58
   2   8 -15    1.78    0.18
   2  -8 -15    2.43    0.23
   2   8 -15    2.10    0.23
   2   8 -15    2.40    0.58
  -2   8 -15    2.45    0.46
   2   8 -16    0.71    0.11
   2   8 -16    1.02    0.18
  -2   8 -16    1.02    0.32
   2  -8 -16    0.85    0.15
   2   8 -16    0.58    0.30
   2  -8 -17    6.43    0.36
   2   8 -17    6.45    0.42
  -2   8 -17    6.52    0.76
   2  -8 -18    5.48    0.33
   2   8 -18    6.09    0.41
  -2   8 -18    6.07    0.73
   2  -8 -19    2.56    0.23
   2   8 -19    2.98    0.30
   2  -8 -20    1.13    0.15
   2   8 -20    1.38    0.21
   2   8 -21    0.34    0.13
   2  -8 -21    0.25    0.08
   2   8 -22    0.83    0.17
   2  -8 -22    0.60    0.11
   2  -8 -23    0.48    0.10
   2   8 -23    0.81    0.17
   2  -8 -24    0.31    0.09
   2   8 -24    0.28    0.12
   2  -8 -25    2.52    0.20
   2   8 -25    3.05    0.30
   2  -8 -26    0.49    0.10
   2   8 -26    0.79    0.17
   2   8 -27    9.42    0.50
   2   8 -28    5.69    0.39
   2  -8 -29    1.20    0.20
   2   8 -29    1.21    0.19
   2  -8 -30    0.99    0.17
   2   8 -30    0.97    0.17
   2  -8 -31    0.24    0.10
   2   8 -31    0.23    0.10
   2  -8 -32    0.59    0.11
   2   8 -32    0.64    0.12
   2  -8 -33    2.48    0.22
   2   8 -33    2.71    0.24
   2  -8 -34    0.27    0.08
   2   8 -34    0.24    0.08
   2  -8 -35    1.89    0.16
   2   8 -35    1.96    0.18
   2  -8 -36    0.18    0.06
   2  -8 -36    0.21    0.05
   2   8 -36    0.18    0.06
   2  -8 -37    0.81    0.09
   2   8 -37    0.67    0.09
   2   9   0    0.46    0.22
   2   9   1    1.04    0.35
   2   9  -1    1.01    0.33
   2   9   2    0.38    0.22
   2   9  -2    0.54    0.27
   2   9   3    0.04    0.15
   2   9  -3    0.01    0.13
   2   9   4    0.00    0.17
   2   9  -4   -0.01    0.13
   2   9   5    0.32    0.19
   2   9  -5    0.49    0.26
   2   9   6    0.13    0.13
   2   9  -6    0.16    0.19
   2   9   7    1.01    0.36
   2   9  -7    0.91    0.34
   2   9   8    4.11    0.66
   2   9  -8    3.33    0.60
   2   9   9    2.91    0.56
   2   9  -9    2.33    0.52
   2  -9 -10    1.24    0.17
   2   9  10    1.62    0.41
   2   9 -10    1.23    0.40
   2   9  11    8.27    0.93
   2   9 -11    6.33    0.34
   2  -9 -11    7.49    0.42
   2   9 -11    6.86    0.39
   2   9 -11    6.95    0.92
  -2   9 -11    7.66    0.81
   2   9  12    0.56    0.33
   2   9 -12    0.35    0.11
  -2   9 -12    0.31    0.21
   2   9 -12    0.37    0.12
   2  -9 -12    0.29    0.10
   2   9 -12    0.46    0.32
   2  -9 -13    4.68    0.32
   2   9 -13    4.38    0.33
   2   9 -13    4.91    0.81
   2   9 -13    4.28    0.28
  -2   9 -13    4.98    0.67
   2   9 -14    0.69    0.13
  -2   9 -14    0.67    0.26
   2   9 -14    0.68    0.15
   2  -9 -14    0.35    0.10
   2   9 -14    0.80    0.39
   2  -9 -15    4.49    0.31
   2   9 -15    4.18    0.33
   2   9 -15    4.31    0.78
  -2   9 -15    4.48    0.63
   2  -9 -16    4.33    0.31
   2   9 -16    4.36    0.34
   2   9 -16    3.49    0.74
  -2   9 -16    4.99    0.68
   2  -9 -17   12.65    0.51
   2   9 -17   13.10    0.59
   2   9 -17   11.79    1.34
   2  -9 -18    1.67    0.18
   2   9 -18    1.90    0.24
   2  -9 -19    8.27    0.40
   2   9 -19    9.63    0.51
   2  -9 -20    1.40    0.17
   2   9 -20    1.61    0.23
   2  -9 -21    5.23    0.30
   2   9 -21    5.66    0.41
   2  -9 -22    1.10    0.14
   2   9 -22    1.21    0.21
   2  -9 -23    1.68    0.17
   2   9 -23    2.14    0.25
   2  -9 -24    1.01    0.13
   2   9 -24    1.18    0.19
   2  -9 -25    0.11    0.06
   2   9 -25    0.15    0.10
   2  -9 -26    0.13    0.06
   2   9 -26    0.21    0.09
   2   9 -27    0.19    0.11
   2  -9 -28    1.10    0.19
   2   9 -28    0.98    0.17
   2   9 -29    0.91    0.17
   2  -9 -29    1.21    0.18
   2  -9 -30    0.55    0.13
   2   9 -30    0.51    0.12
   2  -9 -31    0.65    0.12
   2   9 -31    0.70    0.13
   2  -9 -32    1.06    0.14
   2   9 -32    0.98    0.14
   2  -9 -33    0.08    0.05
   2   9 -33    0.03    0.05
   2  -9 -34    0.29    0.07
   2   9 -34    0.34    0.08
   2  -9 -35    0.09    0.05
   2   9 -35    0.02    0.04
   2  -9 -36    0.27    0.06
   2   9 -36    0.18    0.06
   2  -9 -37    0.18    0.04
   2  10   0    3.15    0.57
   2  10   1    4.20    0.65
   2  10  -1    4.36    0.69
   2  10   2    0.83    0.14
   2  10   2    0.68    0.27
   2  10  -2    1.06    0.38
   2  10   3    1.52    0.18
   2  10   3    1.04    0.32
   2  10  -3    1.16    0.36
   2  10   4    1.09    0.15
   2  10   4    0.69    0.24
   2  10  -4    1.04    0.36
   2  10   5    0.40    0.10
   2  10  -5    0.48    0.11
   2  10   5    0.08    0.16
   2  10  -5    0.19    0.16
   2  10  -6    0.37    0.10
   2  10   6    0.31    0.19
   2  10  -6    0.36    0.27
   2  10  -7    3.56    0.26
   2  10   7    3.99    0.66
   2  10  -7    3.69    0.63
   2 -10  -7    3.50    0.29
   2  10  -8    3.86    0.27
   2  10   8    4.14    0.68
   2  10  -8    3.57    0.29
   2 -10  -8    3.80    0.31
   2  10  -8    3.12    0.60
   2  10  -9    9.53    0.42
   2  10  -9    9.26    0.47
   2  10   9   10.23    1.05
   2 -10  -9   10.78    0.51
   2  10  -9    9.17    1.03
   2  10 -10    1.48    0.20
   2  10 -10    1.45    0.21
   2 -10 -10    1.59    0.21
   2  10  10    1.38    0.43
   2  10 -10    1.38    0.44
  -2  10 -10    1.80    0.43
   2  10  11   11.90    1.12
   2  10 -11   10.76    0.45
   2  10 -11   10.66    0.51
   2 -10 -11   11.44    0.51
   2  10 -11    9.93    1.12
  -2  10 -11   11.30    1.01
   2  10  12    0.65    0.29
   2  10 -12    0.82    0.14
  -2  10 -12    0.63    0.25
   2  10 -12    0.79    0.16
   2 -10 -12    0.55    0.13
   2  10 -12    0.67    0.33
   2  10 -13    7.18    0.36
   2 -10 -13    7.36    0.40
   2  10 -13    7.23    0.43
   2  10 -13    7.79    1.02
  -2  10 -13    8.18    0.86
   2 -10 -14    4.18    0.31
   2  10 -14    3.97    0.33
   2  10 -14    3.21    0.68
  -2  10 -14    4.24    0.64
   2 -10 -15    2.02    0.21
   2  10 -15    1.84    0.23
   2  10 -15    1.35    0.43
   2 -10 -16    1.44    0.17
   2  10 -16    1.43    0.21
   2  10 -17    0.17    0.09
   2 -10 -17   -0.05    0.08
   2  10 -18    0.30    0.11
   2 -10 -18    0.27    0.08
   2  10 -19    0.36    0.12
   2 -10 -19    0.32    0.08
   2 -10 -20    0.98    0.13
   2  10 -20    1.04    0.18
   2 -10 -21    3.33    0.23
   2  10 -21    4.35    0.35
   2  10 -22    1.81    0.23
   2 -10 -22    1.31    0.15
   2 -10 -23    4.49    0.26
   2  10 -23    5.64    0.40
   2 -10 -24    0.96    0.12
   2  10 -24    1.38    0.22
   2 -10 -25    2.73    0.19
   2  10 -25    3.10    0.29
   2 -10 -26    0.20    0.07
   2  10 -26    0.12    0.09
   2 -10 -27    0.47    0.14
   2  10 -27    0.27    0.10
   2 -10 -28    1.37    0.19
   2  10 -28    1.20    0.17
   2 -10 -29    0.91    0.15
   2  10 -29    0.77    0.15
   2 -10 -30    1.21    0.16
   2  10 -30    1.09    0.16
   2 -10 -31    2.20    0.20
   2  10 -31    2.23    0.21
   2 -10 -32    1.35    0.15
   2  10 -32    1.26    0.16
   2 -10 -33    2.72    0.19
   2  10 -33    2.80    0.22
   2 -10 -34    0.19    0.06
   2  10 -34    0.34    0.08
   2 -10 -35    1.57    0.12
   2  10 -35    1.51    0.14
   2  10 -36    0.83    0.09
   2  11   0    1.20    0.19
   2  11   0    0.99    0.37
   2  11  -1    3.53    0.26
   2  11  -1    3.82    0.64
   2  11   1    3.72    0.64
   2  11   1    4.04    0.30
   2  11  -2    3.22    0.26
   2  11   2    3.08    0.63
   2  11  -2    2.28    0.52
   2  11   3    8.38    0.42
   2  11  -3    9.08    0.41
   2  11   3    8.73    0.98
   2  11  -3    8.23    0.93
   2  11   3    8.23    0.48
   2  11  -4    2.55    0.25
   2  11   4    1.02    0.37
   2  11  -4    1.44    0.46
   2  11   4    2.10    0.28
   2  11  -5    5.96    0.34
   2  11   5    6.32    0.87
   2  11  -5    5.16    0.76
   2  11   5    5.82    0.40
   2  11   6    3.69    0.68
   2  11  -6    3.75    0.32
   2  11  -6    3.18    0.62
   2  11  -6    4.11    0.29
   2  11   6    4.74    0.39
   2  11  -7   12.78    0.49
   2  11   7   14.01    1.26
   2  11  -7   12.46    0.55
   2  11  -7   12.77    1.20
   2 -11  -7   14.04    0.60
   2  11   7   12.53    0.56
   2  11   8    4.00    0.72
   2  11  -8    4.47    0.31
   2  11  -8    3.98    0.37
   2 -11  -8    3.94    0.34
   2  11  -8    3.70    0.68
   2  11   8    4.30    0.35
   2  11   9   16.28    1.34
   2  11  -9   15.08    0.53
   2  11  -9   14.48    0.61
   2 -11  -9   15.86    0.62
   2  11  -9   14.81    1.33
   2  11   9   14.81    0.57
   2  11 -10    5.08    0.32
   2  11  10    4.80    0.72
   2  11 -10    4.93    0.37
   2 -11 -10    4.40    0.33
   2  11 -10    3.78    0.67
  -2  11 -10    4.27    0.64
   2  11  10    4.48    0.34
   2  11  11    4.52    0.72
   2  11 -11    4.19    0.34
   2 -11 -11    3.60    0.29
   2  11 -11    4.26    0.73
   2  11 -11    4.27    0.29
  -2  11 -11    4.32    0.64
   2  11  11    4.19    0.32
   2 -11 -12    8.91    0.44
   2  11 -12    8.97    0.40
   2  11 -12    8.81    0.47
   2  11 -12    9.12    1.08
   2  11  12    9.22    0.45
   2 -11 -13    9.50    0.46
   2  11 -13    9.29    0.50
   2  11  13    9.18    0.46
   2 -11 -14    4.95    0.32
   2  11 -14    4.68    0.37
   2  11  14    4.90    0.35
   2 -11 -15   12.05    0.49
   2  11 -15   12.80    0.59
   2  11  15   12.72    0.52
   2 -11 -16    5.39    0.33
   2  11 -16    5.31    0.39
   2  11  16    5.72    0.36
   2 -11 -17    8.52    0.39
   2  11 -17    8.93    0.50
   2  11  17    8.44    0.42
   2 -11 -18    1.64    0.17
   2  11 -18    2.13    0.27
   2  11  18    2.01    0.22
   2 -11 -19    2.42    0.20
   2  11 -19    2.83    0.30
   2  11  19    2.70    0.24
   2  11 -20    0.50    0.15
   2 -11 -20    0.50    0.10
   2  11  20    0.66    0.13
   2 -11 -21    5.20    0.27
   2  11 -21    6.56    0.43
   2 -11 -22    0.87    0.11
   2  11 -22    1.04    0.19
   2 -11 -23    3.48    0.21
   2  11 -23    4.08    0.34
   2 -11 -24    1.12    0.12
   2  11 -24    1.29    0.20
   2 -11 -25    3.05    0.28
   2  11 -25    3.06    0.29
   2 -11 -26    1.75    0.20
   2  11 -26    1.51    0.21
   2 -11 -27    2.67    0.24
   2  11 -27    2.36    0.25
   2 -11 -28    0.20    0.08
   2  11 -28    0.13    0.09
   2 -11 -29    3.14    0.24
   2  11 -29    3.40    0.27
   2 -11 -30    0.71    0.12
   2  11 -30    0.89    0.14
   2 -11 -31    1.48    0.15
   2  11 -31    1.44    0.17
   2 -11 -32    0.17    0.06
   2  11 -32    0.11    0.06
   2 -11 -33    1.35    0.12
   2  11 -33    1.67    0.16
   2 -11 -34    0.21    0.05
   2  11 -34    0.21    0.06
   2  12   0    0.91    0.36
   2  12  -1    2.84    0.25
   2  12   1    2.85    0.59
   2  12  -1    2.39    0.51
   2  12   1    3.24    0.36
   2  12  -2    4.27    0.30
   2  12   2    3.13    0.60
   2  12  -2    3.88    0.69
   2  12   2    4.02    0.35
   2  12  -3    3.23    0.26
   2  12  -3    2.37    0.53
   2  12   3    1.96    0.47
   2  12   3    2.30    0.26
   2  12  -4    2.04    0.22
   2  12  -4    1.87    0.23
   2  12   4    1.35    0.40
   2  12  -4    1.58    0.47
   2  12   4    1.88    0.26
   2  12  -5    3.36    0.27
   2  12   5    3.39    0.63
   2  12  -5    2.85    0.28
   2  12  -5    2.92    0.28
   2  12  -5    3.31    0.64
   2  12   5    3.18    0.28
   2  12  -6    1.34    0.19
   2  12  -6    1.29    0.23
   2  12  -6    0.88    0.20
   2  12   6    0.90    0.40
   2 -12  -6    0.65    0.15
   2  12  -6    0.65    0.34
   2  12  -7   16.60    0.57
   2  12  -7   15.45    0.65
   2  12   7   18.22    1.45
   2  12  -7   16.27    0.65
   2  12  -7   15.93    1.35
   2 -12  -7   16.92    0.67
   2  12   7   18.77    0.68
   2  12  -8   13.97    0.53
   2  12  -8   13.29    0.61
   2 -12  -8   14.25    0.62
   2  12   8   13.05    0.59
   2  12  -9   14.93    0.63
   2 -12  -9   15.59    0.62
   2  12  -9   14.68    0.53
   2  12   9   14.29    0.57
   2  12 -10    1.93    0.21
   2  12 -10    1.61    0.26
   2 -12 -10    1.45    0.21
   2  12  10    1.63    0.23
   2  12 -11    2.57    0.27
   2 -12 -11    2.91    0.26
   2  12 -11    2.89    0.23
   2  12  11    2.87    0.26
   2  12  12    0.91    0.16
   2  12 -12    0.86    0.18
   2 -12 -12    0.79    0.14
   2 -12 -13    2.06    0.22
   2  12 -13    2.77    0.28
   2  12  13    2.36    0.24
   2 -12 -14    1.42    0.19
   2  12 -14    1.54    0.22
   2  12  14    1.47    0.20
   2 -12 -15    8.68    0.41
   2  12 -15    8.75    0.51
   2  12  15    8.83    0.45
   2 -12 -16    2.85    0.23
   2  12 -16    3.44    0.32
   2  12  16    3.34    0.27
   2 -12 -17    3.40    0.23
   2  12 -17    3.99    0.34
   2  12  17    4.14    0.30
   2  12 -18    0.16    0.12
   2 -12 -18    0.06    0.04
   2  12  18    0.22    0.10
   2 -12 -19    2.31    0.24
   2 -12 -19    2.14    0.18
   2  12 -19    2.53    0.27
   2  12  19    2.51    0.23
   2 -12 -20    1.19    0.18
   2 -12 -20    1.20    0.13
   2  12 -20    1.43    0.21
   2  12  20    1.40    0.17
   2 -12 -21    2.23    0.24
   2  12 -21    2.38    0.27
   2 -12 -21    1.97    0.16
   2 -12 -22    0.20    0.08
   2  12 -22    0.17    0.12
   2 -12 -23    2.61    0.24
   2  12 -23    3.12    0.29
   2 -12 -24    0.57    0.12
   2  12 -24    0.61    0.16
   2 -12 -25    2.53    0.22
   2  12 -25    2.73    0.26
   2 -12 -26    0.27    0.09
   2  12 -26    0.38    0.14
   2 -12 -27    3.27    0.24
   2  12 -27    4.01    0.30
   2 -12 -28    0.88    0.12
   2  12 -28    0.97    0.15
   2 -12 -29    3.54    0.23
   2  12 -29    4.13    0.29
   2 -12 -30    0.66    0.10
   2  12 -30    0.78    0.13
   2 -12 -31    4.16    0.22
   2  12 -31    4.82    0.28
   2 -12 -32    0.92    0.10
   2  12 -32    1.03    0.13
   2  12 -33    1.67    0.14
   2  13   0    2.43    0.34
   2  13   1    6.69    0.47
   2  13  -1    4.87    0.40
   2  13  -2    5.72    0.40
   2  13   2    6.31    0.44
   2  13  -3    5.82    0.40
   2  13   3    4.66    0.36
   2  13  -4    2.00    0.29
   2  13  -4    1.56    0.28
   2  13   4    1.31    0.25
   2  13  -5    3.37    0.31
   2  13  -5    3.78    0.32
   2  13   5    3.46    0.32
   2  13  -6    1.04    0.24
   2  13  -6    0.97    0.20
   2 -13  -6    0.33    0.14
   2  13   6    1.12    0.23
   2  13  -7    5.05    0.37
   2  13  -7    4.95    0.38
   2 -13  -7    5.78    0.39
   2  13   7    5.23    0.38
   2  13  -8    1.77    0.27
   2  13  -8    1.54    0.27
   2 -13  -8    0.81    0.17
   2  13   8    1.57    0.24
   2  13  -9    4.70    0.37
   2  13  -9    4.99    0.38
   2 -13  -9    5.21    0.34
   2  13   9    5.93    0.38
   2  13 -10    2.72    0.29
   2  13 -10    2.43    0.28
   2 -13 -10    2.40    0.24
   2  13  10    2.45    0.26
   2  13 -11    1.98    0.25
   2 -13 -11    2.17    0.22
   2  13  11    2.00    0.22
   2  13  12    0.51    0.12
   2  13 -12    0.39    0.15
   2 -13 -12    0.52    0.13
   2 -13 -13    3.57    0.26
   2  13 -13    3.75    0.33
   2  13  13    4.22    0.31
   2 -13 -14    0.95    0.15
   2  13 -14    1.01    0.20
   2  13  14    0.90    0.16
   2 -13 -15    4.40    0.28
   2  13 -15    4.24    0.35
   2  13  15    4.70    0.32
   2 -13 -16    1.92    0.17
   2  13 -16    2.56    0.28
   2  13  16    2.48    0.23
   2 -13 -17    2.29    0.18
   2  13 -17    2.80    0.29
   2  13  17    2.62    0.24
   2 -13 -18    0.81    0.11
   2  13 -18    1.15    0.20
   2  13  18    1.06    0.15
   2 -13 -19    1.31    0.13
   2  13 -19    1.82    0.23
   2  13  19    1.62    0.18
   2  13 -20    0.14    0.10
   2  13  20    0.13    0.08
   2  13 -21    1.84    0.23
   2 -13 -22    0.30    0.07
   2  13 -22    0.41    0.13
   2 -13 -23    1.90    0.18
   2  13 -23    2.20    0.25
   2 -13 -24    0.08    0.05
   2  13 -24    0.26    0.12
   2 -13 -25    2.02    0.18
   2  13 -25    2.56    0.25
   2 -13 -26    0.83    0.11
   2  13 -26    1.20    0.17
   2 -13 -27    0.73    0.10
   2  13 -27    0.85    0.15
   2 -13 -28    0.37    0.07
   2  13 -28    0.44    0.11
   2 -13 -29    1.01    0.11
   2  13 -29    1.29    0.15
   2 -13 -30    0.25    0.05
   2  13 -30    0.17    0.07
   2  13 -31    1.00    0.12
   2  13 -31    1.03    0.12
   2  13 -32    0.36    0.07
   2  13 -32    0.36    0.07
   2  14   0    7.26    0.49
   2  14  -1    5.23    0.37
   2  14   1    6.22    0.43
   2  14  -1    6.51    0.47
   2  14  -2    3.49    0.32
   2  14  -2    3.92    0.41
   2  14  -3    7.11    0.44
   2  14   3    7.81    0.46
   2  14  -4    4.88    0.38
   2  14   4    4.11    0.36
   2  14  -5    3.64    0.34
   2 -14  -5    3.07    0.29
   2  14   5    3.77    0.33
   2  14  -6    3.24    0.32
   2 -14  -6    2.98    0.28
   2  14   6    2.43    0.29
   2  14  -7    2.05    0.25
   2  14  -7    1.94    0.26
   2 -14  -7    1.73    0.22
   2  14   7    1.75    0.26
   2  14  -8    2.65    0.28
   2 -14  -8    2.52    0.25
   2  14  -8    2.53    0.28
   2  14   8    2.45    0.28
   2  14  -9    2.30    0.27
   2  14  -9    2.09    0.25
   2 -14  -9    2.16    0.23
   2  14   9    2.37    0.24
   2  14  10    0.64    0.14
   2  14 -10    1.15    0.21
   2  14 -10    0.87    0.18
   2 -14 -10    0.85    0.15
   2  14  11    0.82    0.15
   2 -14 -11    0.99    0.15
   2  14 -11    0.92    0.18
   2  14 -11    0.98    0.19
   2  14 -12    0.26    0.13
   2  14 -12    0.23    0.12
   2 -14 -12    0.23    0.10
   2  14  12    0.28    0.11
   2  14 -13    3.64    0.33
   2 -14 -13    3.89    0.27
   2  14 -13    3.66    0.33
   2  14  13    4.15    0.31
   2  14 -14    3.72    0.33
   2 -14 -14    3.00    0.22
   2  14 -14    3.37    0.32
   2  14  14    3.04    0.26
   2  14 -15    1.47    0.23
   2 -14 -15    0.98    0.12
   2  14 -15    1.25    0.20
   2  14  15    1.50    0.18
   2  14 -16    1.25    0.20
   2 -14 -16    1.12    0.12
   2  14 -16    1.38    0.21
   2  14  16    1.27    0.17
   2  14 -17    1.16    0.19
   2  14  17    1.07    0.15
   2  14 -18    0.62    0.15
   2  14  18    0.60    0.12
   2  14 -19    0.40    0.12
   2  14  19    0.30    0.07
   2  14 -20    0.04    0.07
   2  14 -21    0.25    0.11
   2  14 -22    0.08    0.07
   2  14 -23    0.14    0.08
   2  14 -24    0.27    0.09
   2  14 -25    1.40    0.18
   2  14 -25    1.40    0.18
   2  14 -26    0.96    0.14
   2  14 -26    1.21    0.16
   2  14 -27    0.93    0.13
   2  14 -27    0.94    0.13
   2  14 -28    0.62    0.10
   2  14 -28    0.80    0.12
   2  14 -29    0.22    0.06
   2  14 -29    0.24    0.06
   2  14 -30    0.05    0.04
   2  14 -30    0.04    0.04
   2  15   0    0.51    0.15
   2  15   1    0.67    0.16
   2  15  -1    0.76    0.15
   2  15  -1    0.76    0.16
   2  15   2    0.21    0.11
   2  15  -2    0.40    0.13
   2  15  -2    0.28    0.16
   2  15   3    0.22    0.10
   2  15  -3    0.17    0.08
   2  15  -3    0.20    0.10
   2 -15  -3    0.22    0.09
   2  15   4    0.16    0.11
   2  15  -4    0.18    0.09
   2  15  -4    0.08    0.09
   2 -15  -4    0.04    0.09
   2  15   5    0.61    0.16
   2  15  -5    0.34    0.12
   2 -15  -5    0.26    0.09
   2  15  -6    0.85    0.17
   2 -15  -6    0.96    0.16
   2  15   6    1.18    0.19
   2  15  -7    0.98    0.19
   2 -15  -7    0.70    0.14
   2  15   7    0.93    0.18
   2  15   8    0.79    0.15
   2  15  -8    0.92    0.17
   2 -15  -8    0.78    0.14
   2  15   9    0.34    0.12
   2  15  -9    0.22    0.11
   2 -15  -9    0.15    0.08
   2  15 -10    1.29    0.20
   2  15 -10    1.08    0.19
   2 -15 -10    1.23    0.16
   2  15  10    1.18    0.18
   2  15 -11    1.33    0.19
   2  15 -11    1.15    0.19
   2 -15 -11    1.17    0.16
   2  15  11    1.28    0.17
   2  15 -12    0.22    0.11
   2  15 -12    0.07    0.10
   2 -15 -12    0.22    0.09
   2  15  12    0.17    0.09
   2  15 -13    0.41    0.12
   2  15 -13    0.26    0.11
   2 -15 -13    0.36    0.08
   2  15  13    0.44    0.11
   2  15 -14    0.18    0.10
   2  15 -14    0.15    0.10
   2 -15 -14    0.04    0.04
   2  15  14    0.19    0.09
   2  15 -15    0.43    0.12
   2  15 -15    0.48    0.12
   2  15  15    0.52    0.10
   2  15 -16    0.15    0.11
   2  15 -16    0.20    0.12
   2  15  16    0.07    0.07
   2  15 -17    2.06    0.23
   2  15 -17    2.01    0.24
   2  15  17    2.20    0.20
   2  15 -18    1.29    0.18
   2  15 -18    1.24    0.19
   2  15  18    1.33    0.15
   2  15 -19    0.20    0.10
   2  15 -19    0.19    0.10
   2  15  19    0.30    0.08
   2  15 -20    0.00    0.06
   2  15 -20    0.06    0.06
   2  15 -21    0.39    0.10
   2  15 -21    0.55    0.13
   2  15 -22    0.56    0.12
   2  15 -22    0.42    0.10
   2  15 -23    0.01    0.07
   2  15 -23    0.03    0.06
   2  15 -24    0.33    0.09
   2  15 -24    0.22    0.08
   2  15 -25    0.32    0.08
   2  15 -25    0.30    0.09
   2  15 -26    0.19    0.07
   2  15 -26    0.18    0.06
   2  15 -27    0.09    0.04
   2  15 -28   -0.04    0.05
   2  16   0    6.83    0.45
   2  16   1    3.58    0.35
   2  16  -1    4.20    0.39
   2  16   2    2.54    0.30
   2  16  -2    2.87    0.33
   2  16  -3    3.48    0.30
   2 -16  -3    3.70    0.31
   2  16   3    3.33    0.31
   2  16  -3    3.85    0.34
   2  16  -4    2.34    0.27
   2  16   4    2.08    0.26
   2  16  -4    2.65    0.33
   2  16  -5    2.33    0.25
   2 -16  -5    2.51    0.24
   2  16   5    2.67    0.26
   2  16  -5    2.22    0.29
   2  16  -6    1.21    0.19
   2 -16  -6    0.61    0.14
   2  16   6    1.16    0.19
   2  16  -6    1.20    0.23
   2  16   7    0.96    0.16
   2  16  -7    0.67    0.15
   2  16  -7    0.86    0.18
   2 -16  -7    0.63    0.12
   2  16   8    0.32    0.11
   2  16  -8    0.49    0.12
   2 -16  -8    0.36    0.10
   2  16   9    0.77    0.16
   2  16  -9    1.06    0.17
   2 -16  -9    0.85    0.13
   2  16 -10    1.71    0.22
   2 -16 -10    1.77    0.17
   2  16  10    1.68    0.22
   2  16 -11    3.58    0.30
   2 -16 -11    3.84    0.24
   2  16  11    3.35    0.28
   2  16 -12    1.70    0.21
   2  16  12    1.70    0.18
   2  16 -13    0.78    0.14
   2  16  13    0.70    0.13
   2  16 -14    0.18    0.09
   2  16  14    0.24    0.09
   2  16 -15    0.27    0.10
   2  16  15    0.26    0.07
   2  16 -16    0.45    0.12
   2  16  16    0.50    0.10
   2  16 -17    0.52    0.12
   2  16  17    0.70    0.11
   2  16 -18    1.34    0.18
   2  16  18    1.63    0.16
   2  16 -19    2.02    0.20
   2  16 -20    1.31    0.17
   2  16 -21    4.38    0.28
   2  16 -22    1.63    0.18
   2  16 -23    5.42    0.29
   2  16 -24    0.71    0.11
   2  16 -25    0.39    0.07
   2  16 -26   -0.01    0.04
   2  17   0    0.29    0.13
   2 -17   0    0.13    0.09
   2  17   1    0.88    0.17
   2  17  -1    0.70    0.15
   2 -17  -1    0.68    0.13
   2 -17  -2    0.87    0.14
   2  17   2    1.20    0.20
   2  17  -2    1.23    0.20
   2 -17  -3    2.06    0.21
   2  17   3    1.84    0.23
   2  17  -3    2.08    0.24
   2  17   4    2.21    0.28
   2  17  -4    2.44    0.29
   2 -17  -5    4.47    0.29
   2  17  -5    4.09    0.34
   2  17  -6    3.42    0.31
   2 -17  -6    3.03    0.23
   2  17   6    5.19    0.36
   2  17  -6    5.67    0.41
   2 -17  -7    7.75    0.35
   2  17   7    7.49    0.39
   2  17  -7    7.89    0.46
   2  17  -8    3.43    0.30
   2  17   8    3.59    0.28
   2  17  -9    4.48    0.31
   2  17   9    5.56    0.32
   2  17  -9    5.38    0.38
   2  17 -10    2.36    0.25
   2  17  10    1.97    0.20
   2  17 -10    2.74    0.29
   2  17 -11    1.04    0.16
   2  17 -11    1.09    0.18
   2  17  11    0.94    0.14
   2  17 -12    0.57    0.12
   2  17  12    0.64    0.12
   2  17 -13    2.18    0.22
   2  17  13    2.42    0.20
   2  17 -14    1.29    0.17
   2  17  14    1.64    0.16
   2  17 -15    4.27    0.29
   2  17  15    4.86    0.27
   2  17 -16    1.50    0.19
   2  17  16    1.63    0.15
   2  17 -17    8.99    0.39
   2  17  17    9.88    0.35
   2  17 -18    0.79    0.15
   2  17 -19    6.76    0.32
   2  17 -20    1.64    0.17
   2  17 -21    2.63    0.19
   2  17 -22    1.25    0.13
   2  17 -23    1.13    0.11
   2  17 -24    0.58    0.08
   2  17 -24    0.70    0.09
   2 -18   0    2.96    0.25
   2  18   0    5.28    0.34
   2 -18  -1    4.85    0.30
   2 -18   1    4.73    0.31
   2  18   1    4.06    0.29
   2  18  -1    4.58    0.31
   2 -18   2    0.96    0.18
   2  18   2    2.70    0.26
   2  18  -2    3.61    0.30
   2 -18  -3    4.13    0.25
   2 -18   3    4.08    0.30
   2  18   3    4.00    0.29
   2  18  -3    4.02    0.29
   2 -18  -4    2.02    0.18
   2  18   4    2.75    0.26
   2  18   5    2.91    0.23
   2  18  -5    2.44    0.24
   2  18   6    1.94    0.22
   2  18  -6    2.51    0.25
   2  18   7    5.25    0.30
   2  18  -7    5.26    0.34
   2  18   8    3.71    0.26
   2  18  -8    4.64    0.33
   2  18   9    4.19    0.25
   2  18  -9    4.18    0.30
   2  18  10    0.96    0.14
   2  18 -10    1.36    0.20
   2  18 -11    2.28    0.20
   2  18  11    2.37    0.19
   2  18 -11    2.46    0.23
   2  18 -12    0.63    0.14
   2  18  12    0.79    0.12
   2  18 -13    2.81    0.22
   2  18  13    3.35    0.21
   2  18 -13    3.07    0.25
   2  18 -14    1.87    0.18
   2  18  14    1.92    0.16
   2  18 -14    2.11    0.21
   2  18 -15    1.35    0.15
   2  18  15    1.78    0.14
   2  18 -15    1.55    0.17
   2  18 -16    1.47    0.15
   2  18 -16    1.49    0.17
   2  18 -17    1.89    0.17
   2  18 -17    1.88    0.17
   2  18 -18    2.55    0.18
   2  18 -18    2.77    0.20
   2  18 -19    1.27    0.12
   2  18 -19    1.28    0.13
   2  18 -20    0.71    0.10
   2  18 -20    0.78    0.10
   2  18 -21    3.31    0.17
   2  18 -21    3.61    0.19
   2  18 -22    0.85    0.09
   2 -19   0    0.25    0.08
   2  19   0    1.30    0.17
   2 -19  -1    1.79    0.16
   2 -19   1    1.91    0.16
   2  19   1    1.79    0.18
   2  19  -1    1.70    0.18
   2 -19  -2    1.07    0.12
   2 -19   2    0.98    0.13
   2  19   2    1.51    0.17
   2  19  -2    1.67    0.19
   2 -19   3    1.06    0.14
   2  19   3    1.29    0.15
   2  19  -3    1.28    0.17
   2  19   4    0.97    0.14
   2  19  -4    1.22    0.15
   2 -19   5    1.02    0.14
   2  19   5    1.27    0.14
   2  19  -5    1.19    0.15
   2  19   6    2.37    0.20
   2  19  -6    2.30    0.21
   2 -19   7    4.13    0.27
   2  19   7    4.58    0.24
   2  19  -7    4.24    0.26
   2  19   8    2.94    0.21
   2  19  -8    3.90    0.26
   2  19   9    6.76    0.28
   2  19  -9    6.00    0.30
   2  19  10    2.79    0.19
   2  19 -10    2.62    0.23
   2  19  11    4.36    0.22
   2  19 -11    4.48    0.26
   2  19  12    2.61    0.17
   2  19 -12    2.55    0.20
   2  19  13    4.00    0.20
   2  19 -13    3.68    0.23
   2  19  14    1.39    0.12
   2  19 -14    1.05    0.13
   2  19 -15    2.96    0.19
   2  19 -16    1.47    0.13
   2  19 -17    0.67    0.08
   2  19 -18    0.29    0.05
   2  20   0    0.25    0.06
   2  20   1    0.14    0.06
   2  20  -1    0.09    0.05
   2  20   2    0.38    0.08
   2  20  -2    0.35    0.08
   2 -20   3    0.57    0.08
   2  20  -3    0.71    0.10
   2  20   3    0.60    0.09
   2  20  -4    0.64    0.11
   2  20   4    0.44    0.09
   2 -20   5    0.57    0.08
   2  20   5    0.69    0.09
   2  20  -5    0.82    0.11
   2  20   6    1.32    0.14
   2  20  -6    1.25    0.15
   2  20   7    3.40    0.18
   2  20  -7    3.26    0.20
   2 -20   8    1.61    0.14
   2  20   8    1.90    0.13
   2  20  -8    2.03    0.16
   2 -20   9    0.36    0.07
   2  20   9    0.62    0.08
   2  20  -9    0.61    0.09
   2  20 -10    0.62    0.08
   2 -20  10    0.53    0.08
   2  20  10    0.81    0.08
   2  20 -11    0.12    0.04
   2  20  11    0.19    0.05
   2  20 -12    0.62    0.08
   2  20 -13    1.49    0.11
   2  20 -14    0.19    0.05
   2  21   0    0.14    0.05
   2  21   1    0.24    0.05
   2  21  -1    0.24    0.05
   2  21   2    0.31    0.06
   2  21  -2    0.32    0.06
   2  21   3    0.76    0.08
   2  21  -3    0.82    0.08
   2  21   4    0.94    0.09
   2  21  -4    0.88    0.09
   2  21   5    0.74    0.07
   2  21  -5    0.76    0.08
   2  21  -6    0.41    0.06
   3   0   0    1.01    0.19
   3   0   1    4.78    0.31
   3   0  -1    4.91    0.31
   3   0   2    2.91    0.29
   3   0  -2    2.70    0.27
   3   0   3    7.59    0.37
   3   0  -3    7.44    0.41
   3   0  -4    2.74    0.29
   3   0  -4    2.86    0.30
   3   0  -5    0.51    0.15
   3   0  -5    0.30    0.11
   3   0  -6    1.28    0.18
   3   0  -6    1.10    0.14
   3   0  -6    1.15    0.16
   3   0  -7    0.30    0.13
   3   0  -7    0.06    0.07
   3   0  -7    0.17    0.07
   3   0  -8    1.10    0.18
   3   0  -8    1.02    0.14
   3   0  -8    0.94    0.14
   3   0  -9    1.40    0.20
   3   0  -9    1.19    0.15
   3   0  -9    1.25    0.19
   3   0 -10    4.02    0.32
   3   0 -10    4.12    0.33
   3   0 -10    3.75    0.27
   3   0 -11    0.56    0.15
   3   0 -11    0.63    0.15
   3   0 -11    0.51    0.11
   3   0 -12    0.42    0.15
   3   0 -12    0.44    0.14
   3   0 -12    0.35    0.10
   3   0 -13    9.61    0.50
   3   0 -13   10.07    0.42
   3   0 -13    9.92    0.53
   3   0 -14    3.13    0.33
   3   0 -14    3.52    0.27
   3   0 -14    4.02    0.35
   3   0 -15    5.55    0.40
   3   0 -15    6.14    0.34
   3   0 -15    6.30    0.42
   3   0 -16    2.76    0.29
   3   0 -16    3.37    0.26
   3   0 -16    3.39    0.31
   3   0 -17    0.27    0.13
   3   0 -17    0.31    0.12
   3   0 -17    0.43    0.11
   3   0 -18   -0.04    0.07
   3   0 -18    0.09    0.09
   3   0 -18   -0.03    0.06
   3   0 -19    0.09    0.09
   3   0 -19    0.06    0.08
   3   0 -19    0.08    0.07
   3   0 -20    0.04    0.08
   3   0 -20    0.14    0.08
   3   0 -20    0.04    0.08
   3   0 -21   -0.11    0.08
   3   0 -21    0.04    0.09
   3   0 -22    0.45    0.12
   3   0 -22    0.41    0.12
   3   0 -23    0.65    0.14
   3   0 -23    0.63    0.14
   3   0 -24    0.02    0.08
   3   0 -24    0.02    0.06
   3   0 -25    0.16    0.08
   3   0 -25    0.29    0.10
   3   0 -26    0.40    0.12
   3   0 -26    0.31    0.09
   3   0 -27   -0.02    0.08
   3   0 -27    0.09    0.07
   3   0 -28    0.19    0.08
   3   0 -28    0.38    0.09
   3   0 -29    0.15    0.07
   3   0 -29    0.14    0.07
   3   0 -30    0.11    0.07
   3   0 -30    0.04    0.05
   3   0 -31    0.27    0.07
   3   0 -31    0.21    0.06
   3   0 -32    0.31    0.07
   3   0 -33    0.10    0.05
   3   0 -34   -0.01    0.03
   3  -1   0    0.73    0.14
   3   1   0    0.70    0.13
   3  -1  -1    1.71    0.19
   3   1   1    2.76    0.24
   3   1  -1    1.96    0.21
   3  -1   1    2.58    0.23
   3  -1  -2    3.94    0.29
   3   1   2    3.89    0.28
   3   1  -2    4.58    0.31
   3  -1  -3    1.91    0.23
   3  -1  -3    1.53    0.21
   3   1  -3    1.81    0.21
   3  -1  -4    0.58    0.13
   3   1   4    0.34    0.08
   3   1  -4    0.53    0.13
   3  -1  -4    0.33    0.09
   3  -1  -4    0.43    0.10
   3   1  -5    0.64    0.15
   3  -1  -5    0.70    0.14
   3   1  -5    0.54    0.12
   3  -1  -5    0.40    0.10
   3  -1  -5    0.31    0.07
   3   1  -6    1.09    0.18
   3  -1  -6    0.80    0.16
   3   1  -6    0.69    0.14
   3  -1  -6    0.73    0.14
   3  -1  -6    0.54    0.10
   3  -1  -7    2.44    0.25
   3   1  -7    2.45    0.24
   3   1  -7    2.51    0.25
   3  -1  -7    2.37    0.24
   3  -1  -7    2.16    0.20
   3   1  -8    1.03    0.18
   3  -1  -8    1.09    0.19
   3   1  -8    1.02    0.14
   3   1  -8    0.95    0.16
   3  -1  -8    1.02    0.18
   3  -1  -8    0.76    0.13
   3   1  -9    1.78    0.21
   3  -1  -9    1.87    0.22
   3   1  -9    1.73    0.17
   3   1  -9    1.78    0.21
   3  -1  -9    1.60    0.21
   3  -1  -9    1.67    0.18
   3   1 -10    1.03    0.17
   3  -1 -10    0.92    0.17
   3   1 -10    0.93    0.14
   3   1 -10    0.90    0.15
   3  -1 -10    1.02    0.17
   3  -1 -10    0.68    0.12
   3   1 -11    0.20    0.10
   3  -1 -11    0.07    0.07
   3   1 -11    0.06    0.06
   3  -1 -11   -0.03    0.09
   3   1 -11    0.19    0.08
   3  -1 -11    0.11    0.07
   3   1 -12    0.68    0.14
   3  -1 -12    0.70    0.15
   3   1 -12    0.75    0.13
   3   1 -12    0.60    0.12
   3  -1 -12    0.74    0.14
   3  -1 -12    0.81    0.14
   3  -1 -13    0.65    0.14
   3   1 -13    0.87    0.13
   3   1 -13    0.77    0.15
   3   1 -13    0.81    0.15
   3  -1 -13    0.66    0.17
   3  -1 -13    0.66    0.12
   3   1 -14    0.73    0.16
   3  -1 -14    0.73    0.16
   3   1 -14    0.70    0.15
   3  -1 -14    0.81    0.18
   3   1 -14    0.74    0.13
   3  -1 -14    0.89    0.14
   3   1 -15    2.09    0.25
   3  -1 -15    1.99    0.25
   3   1 -15    2.20    0.25
   3   1 -15    2.19    0.21
   3  -1 -15    2.19    0.21
   3  -1 -15    2.28    0.26
   3   1 -16    0.50    0.14
   3  -1 -16    0.77    0.18
   3   1 -16    0.62    0.15
   3  -1 -16    0.60    0.16
   3   1 -16    0.63    0.12
   3  -1 -16    0.68    0.13
   3   1 -17    3.67    0.33
   3  -1 -17    4.24    0.36
   3   1 -17    4.06    0.27
   3  -1 -17    4.01    0.28
   3   1 -17    4.12    0.34
   3  -1 -17    3.69    0.34
   3  -1 -18    1.41    0.24
   3   1 -18    1.01    0.19
   3   1 -18    1.19    0.16
   3  -1 -18    1.23    0.16
   3   1 -18    1.03    0.19
   3  -1 -18    0.96    0.20
   3  -1 -19    1.34    0.23
   3  -1 -19    1.40    0.17
   3   1 -19    0.95    0.17
   3   1 -19    1.24    0.20
   3  -1 -19    1.07    0.18
   3   1 -20    0.82    0.16
   3  -1 -20    0.90    0.19
   3  -1 -20    0.92    0.15
   3   1 -20    0.78    0.17
   3  -1 -20    0.64    0.14
   3   1 -21    0.53    0.13
   3  -1 -21    0.74    0.18
   3   1 -21    0.48    0.12
   3  -1 -21    0.50    0.13
   3  -1 -21    0.70    0.13
   3   1 -22    0.29    0.12
   3  -1 -22    0.51    0.14
   3   1 -22    0.22    0.10
   3  -1 -22    0.28    0.10
   3   1 -23    0.73    0.16
   3  -1 -23    0.89    0.17
   3   1 -23    0.83    0.15
   3  -1 -23    0.83    0.16
   3   1 -24    0.95    0.16
   3  -1 -24    0.89    0.17
   3   1 -24    0.93    0.16
   3  -1 -24    0.83    0.16
   3   1 -25    1.18    0.18
   3  -1 -25    1.31    0.19
   3   1 -25    1.17    0.17
   3  -1 -25    1.11    0.17
   3   1 -26    0.35    0.12
   3  -1 -26    0.46    0.14
   3   1 -26    0.28    0.11
   3  -1 -26    0.40    0.12
   3   1 -27    4.38    0.30
   3  -1 -27    4.19    0.31
   3   1 -27    4.08    0.28
   3  -1 -27    4.08    0.29
   3   1 -28    0.60    0.12
   3  -1 -28    0.70    0.15
   3   1 -28    0.52    0.11
   3  -1 -28    0.72    0.13
   3   1 -29    3.68    0.26
   3  -1 -29    3.95    0.27
   3   1 -29    3.82    0.24
   3  -1 -29    3.85    0.26
   3   1 -30    1.91    0.19
   3  -1 -30    1.76    0.18
   3   1 -30    1.58    0.15
   3  -1 -30    1.62    0.16
   3   1 -31    2.19    0.18
   3   1 -31    1.94    0.13
   3  -1 -31    2.07    0.16
   3  -1 -31    2.26    0.19
   3   1 -32    1.30    0.13
   3  -1 -32    1.17    0.13
   3  -1 -32    1.14    0.10
   3  -1 -33    0.81    0.10
   3   1 -33    0.54    0.08
   3  -1 -34    0.39    0.07
   3   1 -34    0.23    0.05
   3   2   0    3.33    0.28
   3  -2   0    3.22    0.29
   3   2   1    7.30    0.38
   3   2  -1    7.31    0.40
   3  -2  -1    7.24    0.38
   3  -2  -1    7.89    0.39
   3   2   2    2.28    0.26
   3  -2  -2    2.14    0.24
   3   2  -2    2.39    0.29
   3  -2  -2    1.73    0.21
   3  -2  -3    6.60    0.38
   3   2   3    7.18    0.37
   3   2  -3    7.03    0.40
   3  -2  -3    6.27    0.37
   3  -2  -3    6.70    0.36
   3  -2  -4    3.04    0.28
   3   2   4    1.55    0.18
   3   2  -4    2.77    0.28
   3  -2  -4    2.39    0.27
   3  -2  -4    2.11    0.23
   3  -2  -5    1.71    0.21
   3   2   5    1.65    0.18
   3   2  -5    1.91    0.22
   3  -2  -5    1.69    0.20
   3  -2  -5    1.68    0.19
   3   2   6    1.72    0.18
   3   2  -6    1.53    0.20
   3  -2  -6    1.53    0.19
   3  -2  -6    1.48    0.17
   3  -2  -6    1.61    0.20
   3   2  -7    2.13    0.24
   3  -2  -7    1.87    0.22
   3  -2  -7    1.84    0.22
   3  -2  -7    1.60    0.19
   3   2  -7    1.68    0.20
   3  -2  -8    1.70    0.22
   3   2  -8    1.80    0.22
   3  -2  -8    1.88    0.23
   3   2  -8    1.80    0.24
   3  -2  -8    1.75    0.19
   3   2  -9    6.68    0.41
   3  -2  -9    6.06    0.39
   3   2  -9    6.51    0.41
   3  -2  -9    6.25    0.40
   3  -2  -9    6.25    0.36
   3   2 -10    1.33    0.21
   3  -2 -10    1.31    0.21
   3   2 -10    1.17    0.15
   3   2 -10    1.22    0.20
   3  -2 -10    1.21    0.20
   3  -2 -10    1.18    0.17
   3  -2 -11    4.41    0.34
   3   2 -11    5.01    0.28
   3   2 -11    5.15    0.37
   3  -2 -11    5.06    0.37
   3  -2 -11    5.06    0.32
   3   2 -11    4.74    0.35
   3   2 -12    1.30    0.23
   3  -2 -12    1.42    0.22
   3   2 -12    1.31    0.16
   3   2 -12    1.27    0.21
   3  -2 -12    1.17    0.21
   3  -2 -12    1.25    0.17
   3   2 -13    2.48    0.27
   3   2 -13    2.43    0.21
   3  -2 -13    2.31    0.22
   3   2 -13    2.54    0.27
   3  -2 -13    2.34    0.26
   3  -2 -13    2.60    0.28
   3  -2 -14    3.31    0.33
   3   2 -14    3.40    0.24
   3   2 -14    2.95    0.29
   3  -2 -14    3.20    0.26
   3  -2 -14    3.30    0.32
   3   2 -14    3.07    0.30
   3   2 -15    5.95    0.41
   3  -2 -15    7.02    0.48
   3   2 -15    6.57    0.43
   3   2 -15    6.87    0.35
   3  -2 -15    7.30    0.38
   3  -2 -15    7.20    0.47
   3   2 -16    3.88    0.35
   3   2 -16    4.12    0.28
   3  -2 -16    4.19    0.30
   3   2 -16    4.11    0.35
   3  -2 -16    3.98    0.38
   3  -2 -16    4.20    0.39
   3   2 -17    6.15    0.42
   3  -2 -17    6.87    0.48
   3  -2 -17    7.11    0.37
   3   2 -17    6.83    0.44
   3  -2 -17    6.50    0.45
   3   2 -18    0.61    0.16
   3  -2 -18    0.69    0.21
   3   2 -18    0.46    0.12
   3  -2 -18    0.35    0.13
   3  -2 -18    0.63    0.14
   3   2 -19    0.89    0.16
   3  -2 -19    0.93    0.20
   3   2 -19    0.75    0.15
   3  -2 -19    0.63    0.16
   3  -2 -19    0.87    0.14
   3   2 -20    0.04    0.09
   3  -2 -20    0.19    0.14
   3   2 -20    0.12    0.06
   3  -2 -20    0.05    0.08
   3  -2 -20    0.13    0.09
   3   2 -21    0.71    0.15
   3  -2 -21    0.91    0.19
   3   2 -21    0.69    0.15
   3  -2 -21    0.68    0.15
   3  -2 -21    0.91    0.14
   3   2 -22    0.44    0.13
   3  -2 -22    0.36    0.14
   3   2 -22    0.39    0.12
   3  -2 -22    0.25    0.09
   3  -2 -22    0.37    0.10
   3   2 -23    1.99    0.22
   3  -2 -23    2.22    0.26
   3   2 -23    2.01    0.23
   3  -2 -23    1.92    0.23
   3   2 -24    0.59    0.15
   3  -2 -24    0.86    0.18
   3   2 -24    0.55    0.14
   3  -2 -24    0.65    0.15
   3   2 -25    4.23    0.31
   3  -2 -25    4.10    0.34
   3   2 -25    3.86    0.29
   3  -2 -25    3.81    0.30
   3   2 -26    2.22    0.22
   3  -2 -26    2.32    0.25
   3   2 -26    1.92    0.20
   3  -2 -26    2.13    0.23
   3   2 -27    3.79    0.28
   3  -2 -27    3.96    0.31
   3   2 -27    3.56    0.26
   3  -2 -27    3.95    0.29
   3   2 -28    2.60    0.23
   3  -2 -28    2.86    0.26
   3   2 -28    2.47    0.21
   3  -2 -28    2.57    0.23
   3   2 -29    4.49    0.27
   3  -2 -29    4.64    0.30
   3   2 -29    4.19    0.23
   3  -2 -29    4.54    0.27
   3   2 -30    1.24    0.14
   3  -2 -30    1.07    0.15
   3   2 -30    1.08    0.11
   3  -2 -30    1.00    0.13
   3   2 -31    0.52    0.09
   3  -2 -31    0.44    0.09
   3  -2 -31    0.39    0.08
   3   2 -31    0.34    0.08
   3  -2 -32    0.23    0.06
   3   2 -32    0.22    0.06
   3  -2 -33    0.70    0.09
   3   2 -33    0.45    0.07
   3  -2 -34    0.50    0.07
   3   2 -34    0.28    0.06
   3   3   0   10.46    0.47
   3  -3   0    9.92    0.46
   3   3   1    7.13    0.38
   3   3  -1    8.74    0.44
   3  -3  -1    7.98    0.41
   3  -3  -1    8.31    0.42
   3  -3   1    7.48    0.40
   3   3   2    4.31    0.36
   3   3  -2    3.88    0.32
   3  -3  -2    3.48    0.29
   3  -3  -2    3.16    0.29
   3  -3   2    4.22    0.33
   3  -3  -3   11.85    0.50
   3   3   3   12.20    0.48
   3   3  -3   11.70    0.51
   3  -3  -3   10.68    0.49
   3  -3  -3   12.28    0.51
   3   3  -4    6.63    0.40
   3  -3  -4    5.62    0.39
   3  -3  -4    6.61    0.39
   3  -3  -4    5.85    0.37
   3  -3  -5    4.86    0.34
   3   3   5    4.62    0.29
   3   3  -5    5.28    0.36
   3  -3  -5    4.38    0.32
   3  -3  -5    4.59    0.32
   3  -3  -6    2.31    0.27
   3   3   6    2.44    0.23
   3   3  -6    2.76    0.27
   3  -3  -6    2.03    0.25
   3  -3  -6    2.18    0.24
   3  -3  -7    4.62    0.33
   3   3   7    5.03    0.30
   3   3  -7    5.01    0.35
   3  -3  -7    4.13    0.34
   3  -3  -7    5.02    0.33
   3  -3  -8    0.84    0.18
   3   3   8    1.00    0.15
   3   3  -8    1.00    0.18
   3  -3  -8    0.84    0.19
   3  -3  -8    0.81    0.15
   3   3  -9    6.91    0.41
   3  -3  -9    6.52    0.40
   3   3  -9    6.70    0.41
   3  -3  -9    6.53    0.42
   3  -3  -9    7.04    0.39
   3   3 -10    2.36    0.28
   3  -3 -10    1.87    0.25
   3   3 -10    2.25    0.26
   3  -3 -10    1.85    0.26
   3  -3 -10    1.91    0.23
   3   3 -11    8.90    0.47
   3  -3 -11    8.52    0.48
   3   3 -11    8.99    0.48
   3  -3 -11    8.53    0.51
   3  -3 -11    9.29    0.45
   3   3 -12    1.67    0.24
   3  -3 -12    1.72    0.25
   3   3 -12    1.53    0.22
   3  -3 -12    1.42    0.18
   3   3 -12    1.40    0.16
   3   3 -13    8.15    0.45
   3  -3 -13    8.95    0.51
   3   3 -13    8.50    0.37
   3   3 -13    8.82    0.47
   3  -3 -13    9.00    0.43
   3   3 -14    2.13    0.26
   3  -3 -14    2.49    0.31
   3   3 -14    1.96    0.27
   3  -3 -14    2.44    0.24
   3   3 -15    3.48    0.32
   3  -3 -15    3.70    0.37
   3   3 -15    3.46    0.31
   3  -3 -15    3.72    0.28
   3  -3 -16    1.17    0.24
   3   3 -16    0.97    0.18
   3   3 -16    0.83    0.18
   3  -3 -16    0.79    0.14
   3   3 -17    2.97    0.30
   3  -3 -17    2.89    0.33
   3   3 -17    2.66    0.26
   3  -3 -17    2.91    0.24
   3   3 -18    2.97    0.29
   3  -3 -18    3.05    0.35
   3  -3 -18    3.38    0.27
   3   3 -18    2.93    0.29
   3   3 -19    1.49    0.23
   3  -3 -19    1.41    0.27
   3  -3 -19    1.38    0.18
   3   3 -19    1.31    0.20
   3   3 -20    2.40    0.25
   3  -3 -20    2.27    0.29
   3  -3 -20    2.47    0.22
   3   3 -20    2.28    0.26
   3  -3 -20    1.96    0.26
   3   3 -21    2.97    0.28
   3  -3 -21    3.04    0.32
   3  -3 -21    3.28    0.25
   3   3 -21    2.81    0.27
   3  -3 -21    2.96    0.30
   3   3 -22    0.41    0.13
   3  -3 -22    0.43    0.17
   3   3 -22    0.55    0.14
   3  -3 -22    0.43    0.16
   3  -3 -22    0.66    0.14
   3   3 -23    3.12    0.27
   3  -3 -23    3.22    0.32
   3  -3 -23    3.49    0.26
   3   3 -23    2.89    0.26
   3  -3 -23    2.90    0.28
   3   3 -24    0.82    0.16
   3  -3 -24    1.00    0.18
   3   3 -24    0.85    0.14
   3  -3 -24    0.83    0.16
   3   3 -25    1.32    0.18
   3  -3 -25    1.42    0.22
   3   3 -25    1.25    0.16
   3  -3 -25    1.24    0.19
   3   3 -26    1.26    0.19
   3  -3 -26    1.22    0.21
   3   3 -26    0.94    0.15
   3  -3 -26    1.17    0.20
   3   3 -27    7.81    0.38
   3  -3 -27    8.08    0.42
   3   3 -27    7.43    0.34
   3  -3 -27    7.95    0.41
   3   3 -28    5.52    0.31
   3  -3 -28    6.65    0.37
   3   3 -28    4.88    0.26
   3  -3 -28    6.15    0.35
   3   3 -29    4.46    0.26
   3  -3 -29    5.00    0.31
   3   3 -29    4.24    0.22
   3  -3 -29    4.87    0.29
   3   3 -29    3.87    0.25
   3  -3 -30    0.53    0.12
   3  -3 -30    0.33    0.10
   3   3 -30    0.41    0.10
   3  -3 -31    1.11    0.13
   3  -3 -31    1.15    0.13
   3   3 -31    1.01    0.12
   3  -3 -32    0.79    0.11
   3  -3 -32    0.79    0.09
   3   3 -32    0.50    0.09
   3  -3 -33    0.73    0.09
   3   3 -33    0.60    0.08
   3  -3 -34    0.56    0.07
   3   3 -34    0.43    0.06
   3   4   0    2.80    0.26
   3  -4   0    2.49    0.26
   3   4   1    6.75    0.37
   3   4  -1    6.52    0.37
   3  -4  -1    6.76    0.39
   3  -4   1    6.52    0.39
   3   4   2    3.31    0.31
   3   4  -2    3.30    0.28
   3  -4  -2    2.82    0.26
   3  -4  -2    2.67    0.26
   3  -4   2    2.79    0.28
   3   4  -3    7.77    0.41
   3  -4  -3    6.88    0.39
   3  -4  -3    7.64    0.40
   3  -4   3    7.56    0.42
   3   4   3    7.70    0.39
   3  -4  -4    2.84    0.28
   3   4   4    1.77    0.20
   3   4  -4    2.45    0.29
   3  -4  -4    2.51    0.28
   3  -4  -4    2.29    0.25
   3  -4   4    1.47    0.20
   3  -4  -5    1.91    0.22
   3   4   5    2.02    0.20
   3   4  -5    1.82    0.21
   3  -4  -5    2.12    0.24
   3  -4  -5    1.88    0.21
   3  -4   5    1.96    0.22
   3  -4  -6    1.32    0.18
   3   4   6    1.24    0.16
   3   4  -6    1.23    0.18
   3  -4  -6    1.34    0.20
   3  -4  -6    1.40    0.18
   3  -4  -7    0.73    0.15
   3   4   7    1.14    0.16
   3   4  -7    0.86    0.15
   3  -4  -7    0.74    0.15
   3  -4  -7    0.84    0.15
   3  -4  -8    1.39    0.20
   3   4   8    1.84    0.19
   3   4  -8    1.70    0.21
   3  -4  -8    1.34    0.20
   3  -4  -8    1.62    0.20
   3  -4  -9    1.99    0.23
   3   4  -9    2.12    0.23
   3  -4  -9    2.24    0.23
   3   4   9    2.24    0.20
   3  -4 -10    0.34    0.11
   3   4  10    0.34    0.09
   3   4 -10    0.33    0.12
   3  -4 -10    0.14    0.07
   3   4 -11    0.41    0.13
   3  -4 -11    0.44    0.14
   3   4 -11    0.23    0.10
   3  -4 -11    0.26    0.08
   3   4 -12    1.23    0.19
   3  -4 -12    1.21    0.20
   3   4 -12    1.11    0.18
   3  -4 -12    1.02    0.15
   3   4 -13    1.19    0.20
   3  -4 -13    1.15    0.22
   3   4 -13    0.99    0.17
   3  -4 -13    1.01    0.15
   3   4 -14    3.03    0.28
   3  -4 -14    2.82    0.32
   3   4 -14    2.70    0.26
   3  -4 -14    2.98    0.25
   3   4 -15    7.45    0.44
   3  -4 -15    7.78    0.51
   3   4 -15    7.40    0.43
   3  -4 -15    8.25    0.41
   3   4 -16    4.73    0.38
   3  -4 -16    4.39    0.43
   3   4 -16    4.14    0.36
   3  -4 -16    4.20    0.33
   3   4 -17   20.63    0.73
   3  -4 -17   19.45    0.83
   3   4 -17   19.82    0.72
   3   4 -18    2.85    0.30
   3  -4 -18    2.14    0.32
   3   4 -18    2.65    0.29
   3  -4 -18    2.50    0.24
   3   4 -19    7.26    0.43
   3  -4 -19    5.94    0.47
   3  -4 -19    7.48    0.38
   3   4 -19    6.82    0.41
   3   4 -20    3.84    0.32
   3  -4 -20    2.85    0.35
   3  -4 -20    3.89    0.29
   3   4 -20    3.67    0.31
   3   4 -21    2.69    0.26
   3  -4 -21    2.13    0.29
   3  -4 -21    2.60    0.23
   3   4 -21    2.36    0.24
   3   4 -22    0.65    0.14
   3  -4 -22    0.32    0.14
   3   4 -22    0.55    0.11
   3  -4 -22    0.68    0.13
   3   4 -23    1.79    0.21
   3  -4 -23    1.81    0.25
   3  -4 -23    1.90    0.19
   3   4 -23    1.50    0.17
   3  -4 -23    1.60    0.22
   3   4 -24    1.29    0.18
   3  -4 -24    1.23    0.21
   3  -4 -24    1.10    0.16
   3   4 -24    0.81    0.13
   3  -4 -24    1.07    0.18
   3   4 -25    2.47    0.23
   3  -4 -25    2.61    0.28
   3   4 -25    2.05    0.20
   3  -4 -25    2.21    0.24
   3   4 -26    3.01    0.24
   3  -4 -26    3.08    0.29
   3   4 -26    2.54    0.20
   3  -4 -26    2.84    0.25
   3   4 -26    2.45    0.22
   3  -4 -27    6.54    0.39
   3   4 -27    5.62    0.28
   3  -4 -27    6.39    0.36
   3   4 -27    5.27    0.31
   3  -4 -28    1.61    0.21
   3   4 -28    0.92    0.12
   3  -4 -28    1.45    0.19
   3   4 -28    1.17    0.17
   3  -4 -29    4.57    0.30
   3  -4 -29    4.41    0.27
   3   4 -29    3.73    0.25
   3  -4 -30    1.89    0.18
   3  -4 -30    1.95    0.17
   3   4 -30    1.48    0.15
   3  -4 -31    0.40    0.09
   3  -4 -31    0.44    0.09
   3   4 -31    0.30    0.07
   3  -4 -32    0.71    0.10
   3  -4 -32    0.64    0.08
   3   4 -32    0.52    0.08
   3  -4 -33    0.19    0.06
   3   4 -33    0.16    0.05
   3  -4 -34    0.37    0.06
   3   5   0   27.38    0.76
   3  -5   0   28.12    0.82
   3   5   1    7.45    0.92
   3   5   1    8.40    0.43
   3   5  -1   13.59    0.55
   3  -5  -1   11.88    0.55
   3  -5   1    7.90    0.48
   3   5   2   12.24    0.51
   3   5  -2   11.64    0.52
   3  -5  -2   11.02    0.53
   3  -5   2   11.92    0.54
   3   5   3    9.10    0.43
   3   5  -3   10.04    0.48
   3  -5  -3    8.69    0.45
   3  -5  -3   10.35    0.50
   3  -5   3    8.15    0.45
   3   5   4    3.26    0.27
   3  -5  -4    3.83    0.32
   3  -5  -4    3.86    0.32
   3  -5   4    2.84    0.27
   3   5   5    2.08    0.21
   3   5  -5    2.20    0.23
   3  -5  -5    1.97    0.23
   3  -5  -5    2.06    0.23
   3  -5   5    1.72    0.21
   3  -5  -6    2.14    0.23
   3   5   6    2.36    0.23
   3   5  -6    2.40    0.24
   3  -5  -6    2.05    0.23
   3  -5  -6    2.10    0.23
   3  -5  -7    2.52    0.25
   3   5   7    2.90    0.24
   3   5  -7    2.59    0.25
   3  -5  -7    2.74    0.26
   3  -5  -8    0.58    0.14
   3   5   8    0.59    0.12
   3   5  -8    0.51    0.13
   3  -5  -8    0.58    0.14
   3  -5  -9    1.13    0.17
   3   5   9    1.36    0.17
   3   5  -9    1.10    0.16
   3  -5  -9    1.37    0.18
   3  -5 -10    0.34    0.10
   3   5  10    0.55    0.11
   3   5 -10    0.52    0.12
   3  -5 -10    0.45    0.11
   3  -5 -11    1.04    0.18
   3   5  11    1.06    0.15
   3   5 -11    0.95    0.15
   3  -5 -11    0.93    0.14
   3  -5 -12    2.16    0.27
   3   5 -12    2.07    0.22
   3  -5 -12    1.94    0.21
   3  -5 -13    1.12    0.20
   3   5 -13    0.81    0.15
   3  -5 -13    0.95    0.16
   3  -5 -14    2.88    0.31
   3   5 -14    2.62    0.26
   3  -5 -14    2.74    0.25
   3  -5 -15    2.87    0.32
   3   5 -15    2.58    0.25
   3  -5 -15    2.53    0.24
   3  -5 -16    1.04    0.21
   3   5 -16    0.88    0.16
   3  -5 -16    0.87    0.15
   3  -5 -17    4.46    0.42
   3   5 -17    4.97    0.34
   3  -5 -17    4.96    0.32
   3  -5 -18    1.19    0.25
   3  -5 -18    1.06    0.16
   3   5 -18    0.74    0.14
   3   5 -18    0.91    0.16
   3  -5 -19    1.14    0.22
   3  -5 -19    1.65    0.20
   3   5 -19    1.14    0.16
   3   5 -19    1.07    0.17
   3  -5 -20    2.32    0.30
   3   5 -20    2.66    0.24
   3  -5 -20    3.27    0.25
   3   5 -20    2.60    0.25
   3  -5 -21    0.29    0.12
   3   5 -21    0.18    0.06
   3   5 -21    0.10    0.07
   3  -5 -22    0.90    0.18
   3  -5 -22    1.42    0.17
   3   5 -22    0.91    0.12
   3   5 -22    0.97    0.15
   3  -5 -23    0.57    0.14
   3   5 -23    0.35    0.07
   3  -5 -23    0.69    0.12
   3   5 -23    0.47    0.12
   3  -5 -24    0.10    0.09
   3   5 -24    0.04    0.04
   3  -5 -24    0.22    0.09
   3   5 -24    0.01    0.05
   3  -5 -25    0.24    0.11
   3   5 -25    0.10    0.05
   3  -5 -25    0.20    0.09
   3   5 -25    0.12    0.07
   3  -5 -26    1.11    0.17
   3   5 -26    0.95    0.11
   3  -5 -26    1.06    0.17
   3   5 -26    0.97    0.14
   3  -5 -27    1.60    0.20
   3  -5 -27    1.55    0.19
   3   5 -27    1.20    0.15
   3  -5 -28    3.14    0.25
   3  -5 -28    2.91    0.24
   3   5 -28    2.64    0.21
   3  -5 -29    1.15    0.15
   3  -5 -29    0.94    0.13
   3   5 -29    0.82    0.12
   3  -5 -30    0.25    0.07
   3  -5 -30    0.25    0.07
   3   5 -30    0.24    0.06
   3  -5 -31    0.80    0.11
   3  -5 -31    0.74    0.10
   3   5 -31    0.56    0.09
   3  -5 -32    3.52    0.20
   3  -5 -32    3.14    0.17
   3   5 -32    3.15    0.18
   3  -5 -33    0.39    0.07
   3   5 -33    0.33    0.06
   3   6   0    3.79    0.32
   3   6   0    3.18    0.64
   3  -6   0    3.73    0.35
   3   6   1    9.05    0.45
   3   6  -1    8.41    0.42
   3   6   1    7.84    0.94
   3   6  -1    8.82    0.98
   3  -6  -1    8.14    0.45
   3  -6   1    9.19    0.49
   3   6   2    6.97    0.38
   3   6  -2    8.68    0.44
   3   6   2    5.63    0.80
   3  -6  -2    8.25    0.45
   3  -6   2    6.54    0.41
   3   6   3    1.38    0.21
   3   6  -3    2.67    0.27
   3  -6  -3    2.05    0.25
   3  -6   3    0.95    0.18
   3   6   4    2.64    0.24
   3   6  -4    2.68    0.24
   3  -6  -4    2.17    0.22
   3  -6  -4    2.57    0.24
   3  -6   4    2.31    0.24
   3   6   5    1.49    0.18
   3   6  -5    2.00    0.22
   3  -6  -5    1.67    0.21
   3  -6  -5    1.77    0.21
   3   6   6    0.46    0.12
   3   6  -6    0.46    0.13
   3  -6  -6    0.31    0.11
   3   6   7    1.32    0.17
   3   6  -7    0.81    0.14
   3  -6  -7    1.11    0.16
   3   6   8    2.42    0.23
   3   6  -8    1.94    0.21
   3  -6  -8    2.09    0.23
   3  -6  -9    2.69    0.26
   3   6   9    3.08    0.25
   3   6  -9    3.03    0.26
   3  -6  -9    3.13    0.27
   3  -6 -10    0.81    0.17
   3   6  10    0.86    0.14
   3   6 -10    0.68    0.14
   3  -6 -10    0.92    0.17
   3  -6 -11    2.04    0.25
   3   6 -11    1.76    0.20
   3  -6 -11    1.72    0.20
   3  -6 -12    1.05    0.19
   3   6 -12    0.88    0.14
   3  -6 -12    0.83    0.14
   3   6 -13    0.29    0.09
   3  -6 -13    0.25    0.08
   3  -6 -14    1.18    0.22
   3   6 -14    0.91    0.14
   3  -6 -14    0.79    0.14
   3   6 -15    0.19    0.09
   3  -6 -15    0.01    0.06
   3  -6 -16    4.51    0.39
   3   6 -16    3.87    0.29
   3  -6 -16    4.29    0.29
   3  -6 -17    1.74    0.27
   3   6 -17    1.46    0.18
   3  -6 -17    1.50    0.18
   3  -6 -18    2.90    0.34
   3   6 -18    2.59    0.23
   3  -6 -18    2.73    0.24
   3   6 -18    2.46    0.23
   3  -6 -19    4.19    0.39
   3   6 -19    4.48    0.30
   3  -6 -19    4.48    0.30
   3   6 -19    3.84    0.29
   3  -6 -20    1.21    0.22
   3  -6 -20    1.66    0.19
   3   6 -20    0.98    0.14
   3   6 -20    1.15    0.17
   3  -6 -21    3.17    0.33
   3   6 -21    3.16    0.24
   3  -6 -21    3.74    0.26
   3   6 -21    3.07    0.25
   3  -6 -22    1.90    0.25
   3   6 -22    1.46    0.16
   3  -6 -22    2.01    0.20
   3   6 -22    1.52    0.19
   3  -6 -23    1.30    0.22
   3   6 -23    0.95    0.12
   3  -6 -23    1.29    0.15
   3   6 -23    0.96    0.15
   3  -6 -24    0.69    0.15
   3  -6 -24    0.81    0.13
   3   6 -24    0.65    0.10
   3   6 -24    0.59    0.12
   3  -6 -25    1.15    0.18
   3   6 -25    0.93    0.11
   3   6 -25    0.92    0.14
   3  -6 -26    1.66    0.20
   3  -6 -26    1.30    0.17
   3   6 -26    1.10    0.14
   3  -6 -27    0.82    0.15
   3  -6 -27    0.64    0.13
   3   6 -27    0.47    0.10
   3  -6 -28    0.84    0.13
   3  -6 -28    0.61    0.12
   3   6 -28    0.60    0.10
   3  -6 -29    2.34    0.20
   3  -6 -29    2.13    0.18
   3   6 -29    1.87    0.16
   3  -6 -30    1.57    0.15
   3  -6 -30    1.49    0.15
   3   6 -30    1.37    0.13
   3  -6 -31    1.45    0.14
   3  -6 -31    1.29    0.13
   3   6 -31    1.27    0.12
   3  -6 -32    1.75    0.14
   3  -6 -32    1.51    0.12
   3   6 -32    1.57    0.13
   3  -6 -33    0.76    0.08
   3   7   0   10.13    0.51
   3  -7   0    9.44    0.52
   3   7   1   17.27    0.61
   3   7  -1   16.55    0.59
   3  -7  -1   16.05    0.65
   3  -7   1   16.75    0.67
   3   7   2    8.48    0.44
   3   7  -2   10.80    0.50
   3  -7  -2   10.22    0.53
   3  -7   2    7.61    0.48
   3   7   3    8.33    0.42
   3   7  -3    9.47    0.46
   3  -7  -3    9.28    0.50
   3  -7   3    8.27    0.47
   3   7  -4    4.33    0.34
   3  -7  -4    3.88    0.33
   3   7  -5    0.79    0.17
   3   7   5    0.59    0.13
   3  -7  -5    0.56    0.14
   3   7   6    0.86    0.15
   3   7  -6    0.58    0.12
   3  -7  -6    0.58    0.13
   3   7   7    1.15    0.17
   3   7  -7    0.93    0.15
   3  -7  -7    0.99    0.17
   3   7   8    1.30    0.18
   3   7  -8    0.90    0.15
   3  -7  -8    0.89    0.15
   3   7   9    3.67    0.27
   3   7  -9    3.46    0.27
   3  -7  -9    3.84    0.30
   3   7 -10    0.61    0.13
   3  -7 -10    0.86    0.17
   3  -7 -11    0.68    0.16
   3   7 -11    0.37    0.10
   3  -7 -11    0.53    0.14
   3  -7 -12    1.62    0.22
   3   7 -12    1.21    0.16
   3  -7 -12    1.23    0.17
   3  -7 -13    0.74    0.18
   3   7 -13    0.45    0.11
   3  -7 -13    0.46    0.12
   3  -7 -14    0.53    0.15
   3   7 -14    0.40    0.11
   3  -7 -14    0.33    0.10
   3  -7 -15    6.78    0.45
   3   7 -15    6.33    0.36
   3  -7 -15    5.97    0.36
   3  -7 -16    1.31    0.25
   3   7 -16    0.83    0.14
   3  -7 -16    0.94    0.16
   3  -7 -17    5.08    0.41
   3   7 -17    4.14    0.29
   3  -7 -17    4.33    0.29
   3  -7 -18    1.46    0.25
   3   7 -18    1.15    0.15
   3  -7 -18    1.29    0.17
   3   7 -18    1.07    0.16
   3  -7 -19    2.28    0.30
   3   7 -19    1.64    0.17
   3  -7 -19    2.04    0.20
   3   7 -19    1.63    0.19
   3  -7 -20    1.86    0.27
   3   7 -20    1.47    0.16
   3  -7 -20    1.75    0.18
   3   7 -20    1.40    0.18
   3  -7 -21    3.45    0.34
   3   7 -21    2.84    0.22
   3  -7 -21    3.06    0.23
   3   7 -21    2.48    0.23
   3  -7 -22    0.64    0.16
   3   7 -22    0.41    0.08
   3   7 -22    0.50    0.12
   3  -7 -22    0.67    0.12
   3  -7 -23    1.37    0.20
   3   7 -23    1.12    0.13
   3  -7 -23    1.33    0.15
   3   7 -23    1.01    0.14
   3  -7 -24    0.70    0.15
   3   7 -24    0.51    0.08
   3  -7 -24    0.71    0.10
   3   7 -24    0.50    0.10
   3  -7 -25    1.39    0.19
   3  -7 -25    1.32    0.14
   3   7 -25    0.93    0.13
   3  -7 -26    0.36    0.10
   3  -7 -26    0.36    0.10
   3   7 -26    0.35    0.09
   3  -7 -27    0.18    0.08
   3  -7 -27    0.15    0.07
   3   7 -27    0.11    0.06
   3  -7 -28    0.83    0.13
   3  -7 -28    0.61    0.10
   3   7 -28    0.62    0.10
   3  -7 -29    0.91    0.12
   3  -7 -29    0.75    0.11
   3   7 -29    0.51    0.09
   3  -7 -30    0.22    0.07
   3  -7 -30    0.18    0.06
   3   7 -30    0.10    0.04
   3  -7 -31    0.23    0.06
   3  -7 -31    0.24    0.06
   3   7 -31    0.12    0.04
   3  -7 -32    0.58    0.07
   3   8   0    5.68    0.37
   3  -8   0    4.83    0.41
   3   8   1   11.87    0.52
   3   8  -1   10.80    0.48
   3  -8  -1   10.81    0.54
   3   8   2   13.16    0.57
   3   8  -2   11.47    0.51
   3  -8   2   12.34    0.60
   3   8   3   19.78    0.65
   3   8  -3   19.92    0.65
   3  -8  -3   20.17    0.72
   3   8   4   10.18    0.48
   3  -8  -4   11.06    0.56
   3   8   5   10.49    0.47
   3   8  -5   11.57    0.50
   3  -8  -5   11.32    0.53
   3   8   6    5.07    0.34
   3   8  -6    5.51    0.36
   3  -8  -6    5.49    0.39
   3   8   7    4.68    0.32
   3   8  -7    4.63    0.33
   3  -8  -7    4.74    0.35
   3   8  -8    1.86    0.24
   3  -8  -8    2.26    0.26
   3   8  -9    8.21    0.42
   3  -8  -9    9.47    0.47
   3   8 -10    7.15    0.40
   3  -8 -10    7.89    0.44
   3   8 -11    7.72    0.42
   3  -8 -11    8.58    0.45
   3   8 -12    7.70    0.41
   3  -8 -12    8.60    0.45
   3  -8 -13    7.06    0.43
   3   8 -13    6.69    0.38
   3  -8 -13    7.54    0.41
   3  -8 -14    2.10    0.26
   3   8 -14    1.91    0.21
   3  -8 -14    1.96    0.22
   3  -8 -15    8.32    0.48
   3   8 -15    7.86    0.40
   3  -8 -15    8.09    0.41
   3  -8 -16    3.14    0.31
   3   8 -16    2.98    0.25
   3  -8 -16    3.01    0.25
   3  -8 -17    1.54    0.23
   3   8 -17    1.04    0.15
   3  -8 -17    1.11    0.15
   3  -8 -18    4.84    0.38
   3   8 -18    4.15    0.27
   3  -8 -18    4.18    0.27
   3   8 -18    3.78    0.27
   3   8 -19    2.29    0.20
   3  -8 -19    2.41    0.20
   3   8 -19    2.03    0.21
   3   8 -20    2.47    0.20
   3  -8 -20    2.72    0.22
   3   8 -20    2.34    0.23
   3   8 -21    3.88    0.25
   3  -8 -21    4.01    0.25
   3   8 -21    3.50    0.26
   3  -8 -22    0.48    0.13
   3   8 -22    0.55    0.09
   3   8 -22    0.53    0.11
   3  -8 -22    0.65    0.11
   3  -8 -23    1.90    0.22
   3  -8 -23    1.80    0.16
   3   8 -23    1.31    0.16
   3  -8 -24    1.21    0.17
   3  -8 -24    1.36    0.14
   3   8 -24    1.22    0.15
   3  -8 -25    0.69    0.13
   3   8 -25    0.50    0.09
   3  -8 -26    0.19    0.08
   3  -8 -26    0.07    0.06
   3   8 -26    0.10    0.06
   3  -8 -27    0.27    0.09
   3  -8 -27    0.32    0.09
   3   8 -27    0.05    0.04
   3  -8 -28    0.37    0.09
   3  -8 -28    0.31    0.08
   3   8 -28    0.23    0.06
   3  -8 -29    0.56    0.09
   3  -8 -29    0.65    0.11
   3   8 -29    0.52    0.09
   3  -8 -30    4.54    0.22
   3  -8 -30    4.07    0.21
   3   8 -30    4.20    0.20
   3  -8 -31    0.42    0.07
   3  -8 -31    0.21    0.05
   3   9   0    4.43    0.33
   3  -9   0    3.80    0.34
   3   9   1    4.82    0.34
   3   9  -1    5.01    0.34
   3  -9  -1    3.86    0.34
   3  -9   1    4.77    0.39
   3   9   2    6.75    0.41
   3   9  -2    5.54    0.36
   3  -9  -2    5.41    0.40
   3  -9   2    5.95    0.43
   3   9   3    8.34    0.42
   3   9  -3    8.92    0.44
   3  -9  -3    8.39    0.48
   3   9  -4    3.96    0.34
   3  -9  -4    3.59    0.33
   3   9   5    4.30    0.31
   3   9  -5    4.13    0.30
   3  -9  -5    4.03    0.32
   3   9   6    3.80    0.32
   3   9  -6    3.21    0.28
   3  -9  -6    2.93    0.30
   3   9  -7    5.36    0.35
   3  -9  -7    6.09    0.40
   3   9  -8    6.99    0.39
   3  -9  -8    7.52    0.44
   3   9  -9   10.94    0.48
   3  -9  -9   12.35    0.53
   3   9 -10    2.18    0.24
   3  -9 -10    2.24    0.27
   3   9 -11    3.26    0.26
   3  -9 -11    3.77    0.30
   3   9 -12    1.56    0.19
   3  -9 -12    1.36    0.19
   3   9 -13    4.29    0.30
   3  -9 -13    4.38    0.31
   3   9 -14   10.56    0.45
   3  -9 -14   10.54    0.46
   3   9 -15    3.77    0.28
   3  -9 -15    4.17    0.29
   3  -9 -16    1.35    0.19
   3   9 -16    1.11    0.15
   3  -9 -16    1.11    0.15
   3  -9 -17    5.01    0.35
   3   9 -17    4.84    0.29
   3  -9 -17    4.90    0.29
   3  -9 -18    1.02    0.17
   3   9 -18    0.67    0.12
   3   9 -18    0.65    0.13
   3  -9 -18    0.67    0.12
   3  -9 -19    3.43    0.28
   3   9 -19    3.33    0.23
   3  -9 -19    3.15    0.22
   3  -9 -20    1.01    0.17
   3   9 -20    0.71    0.11
   3   9 -20    0.75    0.13
   3  -9 -20    0.76    0.11
   3  -9 -21    2.33    0.23
   3   9 -21    2.07    0.17
   3  -9 -21    2.13    0.17
   3   9 -21    1.80    0.19
   3  -9 -22    0.36    0.12
   3   9 -22    0.19    0.08
   3  -9 -22    0.30    0.08
   3  -9 -23    0.70    0.14
   3   9 -23    0.59    0.11
   3  -9 -23    0.68    0.10
   3  -9 -24    1.16    0.15
   3  -9 -24    1.04    0.11
   3   9 -24    0.82    0.12
   3  -9 -25    1.63    0.17
   3   9 -25    1.37    0.15
   3  -9 -26    0.70    0.12
   3  -9 -26    0.78    0.14
   3   9 -26    0.69    0.11
   3  -9 -27    6.58    0.29
   3  -9 -27    6.68    0.32
   3   9 -27    6.07    0.28
   3  -9 -28    1.23    0.12
   3  -9 -28    1.23    0.14
   3   9 -28    1.06    0.12
   3  -9 -29    4.06    0.19
   3  -9 -29    4.17    0.22
   3   9 -29    3.78    0.19
   3  -9 -30    0.55    0.08
   3  10   0    0.10    0.08
   3 -10   0   -0.19    0.13
   3  10   1    0.29    0.11
   3  10  -1    0.21    0.08
   3 -10  -1   -0.07    0.11
   3 -10   1   -0.03    0.09
   3  10   2    1.23    0.19
   3  10  -2    0.33    0.10
   3 -10  -2    0.16    0.09
   3 -10   2    0.82    0.17
   3  10   3    3.58    0.28
   3  10  -3    3.37    0.25
   3 -10  -3    3.56    0.31
   3  10   4    2.19    0.23
   3  10  -4    2.40    0.25
   3 -10  -4    1.91    0.24
   3  10  -5    2.32    0.23
   3 -10  -5    2.00    0.24
   3  10  -6    2.42    0.24
   3 -10  -6    2.71    0.27
   3  10  -7    2.55    0.24
   3 -10  -7    2.73    0.27
   3  10  -8    2.14    0.23
   3 -10  -8    2.50    0.26
   3  10  -9    5.49    0.33
   3 -10  -9    5.29    0.35
   3  10 -10    0.56    0.14
   3 -10 -10    0.61    0.15
   3  10 -11    0.61    0.12
   3 -10 -11    0.83    0.16
   3  10 -12    0.84    0.14
   3 -10 -12    0.64    0.12
   3  10 -13    1.59    0.18
   3 -10 -13    1.26    0.15
   3  10 -14    0.59    0.11
   3 -10 -14    0.50    0.10
   3  10 -15    1.98    0.19
   3 -10 -15    1.76    0.18
   3  10 -16    2.78    0.22
   3 -10 -16    2.74    0.22
   3  10 -17    5.22    0.29
   3 -10 -17    5.13    0.28
   3  10 -18    0.58    0.11
   3  10 -18    0.58    0.13
   3 -10 -18    0.51    0.10
   3 -10 -19    1.60    0.17
   3  10 -19    1.73    0.15
   3 -10 -19    1.57    0.15
   3  10 -19    1.43    0.17
   3 -10 -20    0.21    0.08
   3  10 -20    0.21    0.08
   3 -10 -20    0.19    0.06
   3 -10 -21    1.26    0.15
   3 -10 -21    1.22    0.12
   3  10 -21    1.08    0.14
   3 -10 -22    0.18    0.07
   3  10 -22    0.13    0.05
   3 -10 -22    0.17    0.05
   3 -10 -23    0.84    0.11
   3 -10 -23    0.78    0.09
   3  10 -23    0.73    0.12
   3 -10 -24    0.24    0.07
   3 -10 -24    0.40    0.07
   3  10 -24    0.28    0.07
   3 -10 -25    2.05    0.16
   3  10 -25    2.29    0.18
   3 -10 -26    1.75    0.14
   3 -10 -26    2.00    0.18
   3  10 -26    1.53    0.14
   3 -10 -27    2.93    0.16
   3 -10 -27    3.12    0.20
   3  10 -27    2.61    0.17
   3 -10 -28    0.64    0.09
   3  10 -28    0.73    0.09
   3 -10 -29    3.09    0.17
   3  11   0    1.42    0.20
   3 -11   0    1.14    0.21
   3  11   1    2.95    0.25
   3  11  -1    2.60    0.24
   3 -11  -1    2.50    0.28
   3 -11   1    2.41    0.28
   3  11  -2    1.75    0.21
   3 -11  -2    1.44    0.21
   3 -11   2    1.17    0.21
   3  11  -3    0.79    0.15
   3 -11  -3    0.54    0.16
   3 -11   3    0.43    0.15
   3  11  -4    0.65    0.13
   3 -11  -4    0.59    0.14
   3  11  -5    2.13    0.21
   3 -11  -5    1.99    0.24
   3  11  -6    4.69    0.31
   3 -11  -6    4.53    0.34
   3  11  -7    0.72    0.17
   3 -11  -7    0.96    0.19
   3  11  -8    0.35    0.10
   3 -11  -8    0.46    0.13
   3  11  -9    2.44    0.22
   3 -11  -9    2.38    0.24
   3  11 -10    1.77    0.19
   3 -11 -10    2.01    0.23
   3  11 -11    1.15    0.16
   3 -11 -11    1.38    0.18
   3  11 -12    0.78    0.12
   3 -11 -12    0.65    0.10
   3  11 -13    0.49    0.11
   3 -11 -13    0.26    0.07
   3  11 -14    6.62    0.34
   3 -11 -14    6.83    0.34
   3  11 -15    3.12    0.23
   3 -11 -15    2.80    0.21
   3  11 -16    0.37    0.09
   3 -11 -16    0.44    0.09
   3  11 -17    0.21    0.07
   3 -11 -17    0.18    0.05
   3  11 -18    1.68    0.15
   3 -11 -18    1.88    0.16
   3  11 -18    1.40    0.16
   3  11 -19    0.22    0.07
   3 -11 -19    0.38    0.07
   3  11 -20    0.15    0.06
   3 -11 -20    0.08    0.04
   3  11 -21    0.14    0.07
   3 -11 -21    0.15    0.05
   3  11 -22    0.22    0.06
   3 -11 -22    0.27    0.06
   3 -11 -23    0.30    0.06
   3  11 -23    0.23    0.06
   3  11 -24    0.47    0.08
   3 -11 -25    2.38    0.18
   3  11 -25    1.98    0.15
   3 -11 -26    1.93    0.15
   3  11 -26    1.69    0.13
   3 -11 -27    1.62    0.13
   3 -11 -28    0.22    0.05
   3 -12   0   -0.04    0.10
   3 -12  -1    0.13    0.07
   3 -12   1    0.04    0.10
   3 -12  -2    0.24    0.09
   3 -12   2    0.33    0.12
   3 -12  -3    0.94    0.18
   3 -12   3    1.14    0.21
   3  12  -4    1.85    0.20
   3 -12  -4    1.65    0.22
   3 -12   4    1.75    0.24
   3  12  -5    2.24    0.22
   3 -12  -5    1.98    0.23
   3  12  -6    0.39    0.13
   3 -12  -6    0.35    0.14
   3  12  -7    0.48    0.11
   3 -12  -7    0.46    0.13
   3  12  -8    0.25    0.09
   3 -12  -8    0.34    0.12
   3  12  -9    1.09    0.15
   3 -12  -9    1.49    0.19
   3  12 -10    0.31    0.09
   3 -12 -10    0.59    0.15
   3  12 -11    0.32    0.09
   3 -12 -11    0.22    0.06
   3  12 -12    0.48    0.10
   3 -12 -12    0.05    0.09
   3  12 -13   -0.01    0.04
   3 -12 -13   -0.15    0.09
   3  12 -14    0.72    0.11
   3 -12 -14    0.58    0.10
   3 -12 -15    0.35    0.07
   3 -12 -16    0.06    0.05
   3 -12 -17    1.05    0.11
   3 -12 -18    0.77    0.10
   3  12 -19    0.16    0.06
   3 -12 -19    0.07    0.03
   3  12 -20    0.07    0.05
   3 -12 -20    0.11    0.04
   3  12 -21    0.29    0.07
   3 -12 -21    0.23    0.05
   3 -12 -22    0.32    0.05
   3  12 -22    0.24    0.06
   3 -12 -23    0.17    0.06
   3  12 -23    0.12    0.05
   3 -12 -24    0.19    0.06
   3  12 -24    0.17    0.05
   3 -12 -25    0.15    0.05
   3 -12 -26    0.04    0.03
   3 -13   0    1.18    0.19
   3 -13  -1    1.79    0.22
   3 -13   1    1.86    0.23
   3 -13  -2    0.68    0.17
   3 -13   2    0.80    0.18
   3 -13  -3    2.10    0.23
   3 -13   3    2.31    0.25
   3 -13  -4    0.44    0.13
   3 -13   4    0.10    0.09
   3 -13  -5    0.31    0.12
   3 -13   5    0.40    0.12
   3 -13  -6    1.08    0.17
   3 -13  -7    1.27    0.18
   3 -13  -8    0.74    0.15
   3 -13  -9    2.11    0.22
   3 -13 -10    0.82    0.15
   3 -13 -11    2.44    0.20
   3 -13 -12    2.02    0.17
   3 -13 -13    0.70    0.11
   3 -13 -14    2.16    0.17
   3 -13 -15    2.07    0.16
   3 -13 -16    0.64    0.09
   3 -13 -17    0.14    0.05
   3 -13 -18    0.07    0.03
   3 -13 -19    0.18    0.04
   3 -13 -20    0.20    0.04
   3 -13 -21    2.94    0.13
   3 -13 -21    2.22    0.17
   3 -13 -22    0.87    0.11
   3 -13  22    0.63    0.09
   3 -13 -23    2.02    0.15
   3 -14   0    0.07    0.08
   3 -14  -1    0.21    0.09
   3 -14   1    0.38    0.13
   3 -14  -2    0.37    0.13
   3 -14   2    0.95    0.17
   3 -14  -3    2.58    0.24
   3 -14   3    2.74    0.26
   3 -14  -4    1.08    0.18
   3 -14   4    1.10    0.19
   3 -14  -5    2.08    0.21
   3 -14   5    1.99    0.24
   3 -14  -6    2.18    0.22
   3 -14   6    2.33    0.25
   3 -14  -7    4.11    0.27
   3 -14   7    4.07    0.31
   3 -14  -8    1.69    0.20
   3 -14   8    1.60    0.22
   3 -14  -9    5.85    0.30
   3 -14 -10    2.26    0.19
   3 -14 -11    2.16    0.17
   3 -14 -12    0.15    0.06
   3 -14 -13    0.58    0.08
   3 -14 -14    0.25    0.05
   3 -14 -15    1.27    0.11
   3 -14 -16    0.13    0.05
   3 -14 -16    0.23    0.05
   3 -14 -17    2.59    0.14
   3 -14 -17    1.87    0.15
   3 -14 -18    1.30    0.10
   3 -14 -18    0.92    0.10
   3 -14 -19    1.68    0.13
   3 -14  19    1.98    0.16
   3 -14 -20    0.58    0.08
   3 -14  20    0.59    0.09
   3 -14  21    3.56    0.18
   3 -15   0    2.05    0.21
   3 -15  -1    1.80    0.20
   3 -15   1    2.01    0.22
   3 -15  -2    1.70    0.20
   3 -15   2    2.35    0.24
   3 -15  -3    6.17    0.33
   3 -15   3    6.47    0.35
   3 -15  -4    1.67    0.20
   3 -15   4    1.93    0.22
   3 -15  -5    4.08    0.26
   3 -15   5    4.11    0.28
   3 -15  -6    1.37    0.17
   3 -15   6    1.30    0.19
   3 -15  -7    4.21    0.25
   3 -15   7    3.31    0.26
   3 -15  -8    1.34    0.15
   3 -15   8    1.36    0.20
   3 -15  -9    5.35    0.26
   3 -15   9    5.51    0.31
   3 -15 -10    0.93    0.12
   3 -15  10    0.80    0.15
   3 -15 -11    2.16    0.15
   3 -15  11    2.24    0.20
   3 -15 -12    1.18    0.11
   3 -15  12    0.97    0.14
   3 -15 -13    1.71    0.12
   3 -15  13    1.46    0.16
   3 -15 -14    0.30    0.06
   3 -15  14    0.24    0.08
   3 -15 -15    3.22    0.15
   3 -15  15    2.28    0.20
   3 -15 -16    0.90    0.08
   3 -15  16    0.58    0.10
   3 -15  17    1.73    0.15
   3 -15  18    1.15    0.12
   3 -15  19    1.89    0.13
   3 -16   0    2.77    0.22
   3 -16  -1    6.72    0.31
   3 -16   1    6.62    0.32
   3 -16  -2    2.09    0.20
   3 -16   2    1.95    0.20
   3 -16  -3    5.98    0.29
   3 -16   3    5.75    0.29
   3 -16  -4    1.71    0.17
   3 -16   4    1.39    0.17
   3 -16  -5    2.25    0.18
   3 -16   5    2.32    0.19
   3 -16  -6    2.17    0.17
   3 -16   6    2.31    0.19
   3 -16  -7    2.40    0.16
   3 -16   7    2.55    0.20
   3 -16  -8    0.74    0.10
   3 -16   8    0.94    0.14
   3 -16  -9    3.87    0.19
   3 -16   9    3.98    0.24
   3 -16 -10    0.66    0.08
   3 -16  10    0.70    0.11
   3 -16 -11    2.51    0.14
   3 -16  11    2.55    0.19
   3 -16 -12    0.42    0.06
   3 -16  12    0.28    0.07
   3 -16 -13    0.40    0.05
   3 -16  13    0.21    0.06
   3 -16  14   -0.04    0.03
   3 -16  15    0.29    0.06
   3 -16  16    0.08    0.04
   3 -17   0    1.28    0.13
   3 -17  -1    1.61    0.14
   3 -17   1    1.50    0.13
   3 -17  -2    0.76    0.10
   3 -17   2    0.89    0.11
   3 -17  -3    2.13    0.15
   3 -17   3    2.18    0.15
   3 -17  -4    0.58    0.08
   3 -17   4    0.69    0.10
   3 -17  -5    0.86    0.09
   3 -17   5    1.00    0.11
   3 -17  -6    0.23    0.05
   3 -17   6    0.45    0.08
   3 -17  -7    1.39    0.10
   3 -17   7    1.59    0.13
   3 -17  -8    0.80    0.07
   3 -17   8    0.97    0.11
   3 -17  -9    1.71    0.10
   3 -17   9    1.58    0.13
   3 -17  10    0.22    0.05
   3 -17  11    0.52    0.08
   3 -17  12    0.12    0.04
   3 -17  13    0.56    0.07
   3 -18   0    0.26    0.05
   3 -18  -1    0.81    0.08
   3 -18   1    0.92    0.08
   3 -18   2    0.67    0.07
   3 -18   3    0.30    0.05
   3 -18   4    0.16    0.04
   3 -18   5    0.30    0.05
   3 -18   6    0.47    0.06
   4   0   0   13.73    0.44
   4   0   1    4.22    0.25
   4   0  -1    6.25    0.32
   4   0  -2    5.71    0.32
   4   0  -3    3.45    0.25
   4   0  -4    7.47    0.35
   4   0  -5    1.31    0.19
   4   0  -6    0.96    0.14
   4   0  -7    2.47    0.21
   4   0  -8    2.45    0.22
   4   0  -9    0.94    0.15
   4   0 -10    1.84    0.19
   4   0 -11    4.09    0.28
   4   0 -12    4.74    0.30
   4   0 -13    0.47    0.12
   4   0 -14    0.37    0.10
   4   0 -15    0.36    0.08
   4   0 -16    0.75    0.11
   4   0 -17    0.63    0.10
   4   0 -18    0.15    0.07
   4   0 -19    0.15    0.06
   4   0 -20    3.46    0.21
   4   0 -21    0.57    0.09
   4   0 -22    0.24    0.06
   4   0 -23    1.15    0.10
   4   0 -24    1.59    0.10
   4   1   0    3.01    0.23
   4  -1   0    2.67    0.21
   4   1   1    4.25    0.25
   4   1  -1    4.18    0.26
   4  -1  -1    4.50    0.26
   4   1   2    4.69    0.25
   4   1  -2    5.45    0.29
   4  -1  -2    5.47    0.29
   4   1  -3    2.83    0.22
   4  -1  -3    2.77    0.22
   4   1  -4    1.29    0.17
   4  -1  -4    1.38    0.16
   4   1  -5    0.34    0.09
   4  -1  -5    0.48    0.10
   4   1  -6    1.14    0.13
   4  -1  -6    0.98    0.13
   4   1  -7    0.15    0.07
   4  -1  -7    0.18    0.07
   4   1  -8    0.25    0.08
   4  -1  -8    0.25    0.09
   4   1  -9    2.51    0.21
   4  -1  -9    2.62    0.22
   4  -1 -10    2.64    0.17
   4   1 -10    2.67    0.22
   4  -1 -10    2.93    0.24
   4  -1 -11    0.54    0.09
   4   1 -11    0.51    0.11
   4  -1 -11    0.48    0.11
   4   1 -12    0.52    0.10
   4  -1 -12    0.70    0.13
   4   1 -13    0.54    0.11
   4  -1 -13    0.71    0.14
   4   1 -14    5.17    0.30
   4  -1 -14    5.39    0.32
   4   1 -15    1.83    0.19
   4  -1 -15    1.98    0.20
   4   1 -16    1.55    0.17
   4  -1 -16    1.71    0.19
   4   1 -17    3.25    0.23
   4  -1 -17    3.65    0.26
   4   1 -18    2.52    0.19
   4  -1 -18    2.84    0.21
   4   1 -19    0.67    0.10
   4  -1 -19    0.66    0.11
   4   1 -20    0.97    0.11
   4  -1 -20    0.97    0.12
   4   1 -21    0.73    0.09
   4  -1 -21    0.76    0.10
   4   1 -22    0.91    0.09
   4  -1 -22    0.84    0.10
   4   1 -23    0.35    0.06
   4  -1 -23    0.34    0.06
   4   1 -24    0.48    0.06
   4  -1 -24    0.47    0.06
   4   2   0    1.62    0.16
   4   2  -1    0.74    0.12
   4   2   1    0.64    0.10
   4   2   2    1.54    0.15
   4   2  -2    1.96    0.17
   4  -2  -2    1.85    0.16
   4   2   3    0.72    0.10
   4   2  -3    1.03    0.14
   4  -2  -3    0.79    0.12
   4   2   4    0.07    0.04
   4  -2  -4    0.12    0.06
   4   2  -5    0.32    0.09
   4  -2  -5    0.23    0.07
   4   2  -6    0.17    0.06
   4  -2  -6    0.11    0.04
   4   2  -7    0.67    0.11
   4  -2  -7    0.66    0.11
   4   2  -8    1.38    0.16
   4  -2  -8    1.58    0.13
   4  -2  -8    1.55    0.17
   4   2  -9    0.46    0.09
   4  -2  -9    0.34    0.09
   4  -2  -9    0.51    0.08
   4   2 -10    0.13    0.05
   4  -2 -10    0.36    0.10
   4  -2 -10    0.42    0.08
   4   2 -11    0.04    0.07
   4  -2 -11    0.24    0.08
   4  -2 -11    0.24    0.06
   4   2 -12   -0.10    0.08
   4  -2 -12   -0.03    0.05
   4  -2 -12    0.11    0.05
   4  -2 -13    0.88    0.10
   4   2 -13    0.69    0.10
   4  -2 -13    1.02    0.16
   4   2 -14    0.28    0.08
   4  -2 -14    0.63    0.13
   4   2 -15    0.07    0.05
   4  -2 -15    0.44    0.11
   4   2 -16    3.17    0.22
   4  -2 -16    3.83    0.27
   4   2 -17    2.25    0.18
   4  -2 -17    2.95    0.23
   4   2 -18    0.34    0.08
   4  -2 -18    0.43    0.10
   4   2 -19    0.51    0.08
   4  -2 -19    0.51    0.10
   4   2 -20    1.50    0.13
   4  -2 -20    1.79    0.16
   4   2 -21    0.16    0.05
   4  -2 -21    0.15    0.07
   4   2 -22    0.09    0.04
   4  -2 -22    0.15    0.05
   4   2 -23    0.41    0.06
   4  -2 -23    0.39    0.06
   4  -2 -24    1.29    0.10
   4   3   0    0.34    0.10
   4   3   1    1.03    0.12
   4   3  -1    1.41    0.15
   4   3   2    0.55    0.09
   4   3  -2    0.71    0.12
   4   3   3    0.16    0.05
   4   3  -3    0.35    0.08
   4  -3  -3    0.31    0.08
   4   3   4    0.19    0.06
   4   3  -4    0.12    0.05
   4  -3  -4    0.07    0.04
   4   3   5    0.54    0.09
   4   3  -5    0.36    0.08
   4  -3  -5    0.52    0.09
   4  -3  -5    0.50    0.08
   4   3  -6    0.02    0.04
   4  -3  -6    0.07    0.05
   4  -3  -6    0.15    0.05
   4   3  -7    0.03    0.05
   4  -3  -7    0.14    0.07
   4  -3  -7    0.18    0.05
   4  -3  -8    0.98    0.11
   4   3  -8    0.90    0.12
   4  -3  -8    0.99    0.14
   4  -3  -9    0.62    0.09
   4   3  -9    0.45    0.10
   4  -3  -9    0.50    0.11
   4   3 -10    1.72    0.17
   4  -3 -10    1.48    0.13
   4  -3 -10    1.83    0.20
   4   3 -11    1.87    0.18
   4  -3 -11    2.17    0.16
   4   3 -12    0.31    0.08
   4  -3 -12    0.57    0.14
   4  -3 -12    0.42    0.08
   4  -3 -13    0.72    0.09
   4   3 -13    0.49    0.09
   4  -3 -14    1.30    0.12
   4   3 -14    0.98    0.12
   4  -3 -15    1.55    0.13
   4   3 -15    1.41    0.15
   4  -3 -15    1.74    0.21
   4   3 -16    1.41    0.14
   4  -3 -16    1.91    0.20
   4   3 -17    0.53    0.08
   4  -3 -17    0.76    0.13
   4   3 -18    1.73    0.14
   4  -3 -18    2.35    0.20
   4   3 -19    0.46    0.08
   4  -3 -19    0.51    0.11
   4   3 -20    0.84    0.10
   4  -3 -20    1.07    0.14
   4   3 -21    1.98    0.14
   4  -3 -21    2.06    0.16
   4   3 -22    0.58    0.07
   4  -3 -22    0.65    0.09
   4   3 -23    1.33    0.10
   4  -3 -23    1.41    0.12
   4  -3 -24    0.87    0.08
   4   4   0    1.33    0.14
   4   4  -1    0.80    0.12
   4   4   1    0.53    0.09
   4   4   2    0.35    0.08
   4   4  -2    0.55    0.11
   4   4   3    0.21    0.07
   4   4  -3    0.22    0.08
   4  -4  -3    0.29    0.07
   4   4   4    0.17    0.06
   4   4  -4    0.09    0.06
   4  -4  -4    0.04    0.04
   4   4   5    0.03    0.04
   4   4  -5   -0.05    0.04
   4  -4  -5   -0.01    0.05
   4   4  -6    0.05    0.05
   4  -4  -6    0.05    0.05
   4  -4  -6   -0.01    0.04
   4   4  -7    0.24    0.07
   4  -4  -7    0.23    0.08
   4  -4  -7    0.20    0.06
   4   4  -8    1.53    0.16
   4  -4  -8    1.50    0.18
   4  -4  -8    1.51    0.13
   4   4  -9    0.50    0.10
   4  -4  -9    0.63    0.13
   4  -4  -9    0.45    0.08
   4   4 -10    0.93    0.13
   4  -4 -10    0.76    0.10
   4  -4 -10    1.01    0.15
   4   4 -11    1.56    0.16
   4  -4 -11    1.09    0.11
   4  -4 -11    1.36    0.19
   4   4 -12    0.90    0.14
   4  -4 -12    0.71    0.09
   4   4 -13    0.31    0.09
   4  -4 -13    0.33    0.07
   4   4 -14    2.78    0.20
   4  -4 -14    3.06    0.18
   4  -4 -14    2.90    0.25
   4   4 -15    3.60    0.22
   4  -4 -15    3.38    0.19
   4  -4 -16    3.19    0.18
   4   4 -16    2.95    0.20
   4  -4 -16    3.28    0.27
   4   4 -17    4.52    0.24
   4  -4 -17    4.53    0.30
   4   4 -18    1.37    0.13
   4  -4 -18    1.76    0.19
   4   4 -19    2.08    0.15
   4  -4 -19    2.84    0.22
   4   4 -20    3.70    0.19
   4  -4 -20    4.04    0.24
   4   4 -21    0.66    0.08
   4  -4 -21    0.67    0.10
   4   4 -22    0.15    0.04
   4  -4 -22    0.19    0.06
   4  -4 -23    0.32    0.06
   4   5   0    1.31    0.16
   4  -5   0    0.90    0.13
   4   5   1    2.12    0.19
   4   5  -1    1.94    0.18
   4  -5  -1    1.72    0.16
   4   5   2    3.28    0.21
   4   5  -2    3.38    0.23
   4  -5  -2    3.36    0.21
   4   5   3    0.78    0.12
   4   5  -3    1.02    0.15
   4  -5  -3    0.91    0.12
   4   5   4    1.03    0.13
   4   5  -4    1.31    0.16
   4  -5  -4    1.00    0.12
   4   5  -5    0.96    0.13
   4  -5  -5    0.91    0.12
   4   5  -6    2.28    0.19
   4  -5  -6    2.28    0.19
   4  -5  -6    2.08    0.16
   4   5  -7    0.68    0.12
   4  -5  -7    0.55    0.11
   4  -5  -7    0.51    0.09
   4   5  -8    1.07    0.15
   4  -5  -8    1.11    0.16
   4  -5  -8    0.95    0.12
   4   5  -9    2.56    0.21
   4  -5  -9    2.29    0.23
   4  -5  -9    2.20    0.17
   4   5 -10    6.76    0.32
   4  -5 -10    6.87    0.38
   4  -5 -10    6.24    0.27
   4   5 -11    4.65    0.28
   4  -5 -11    4.08    0.21
   4  -5 -11    4.34    0.31
   4   5 -12    1.67    0.17
   4  -5 -12    1.40    0.13
   4  -5 -12    1.63    0.22
   4   5 -13    0.89    0.12
   4  -5 -13    0.91    0.11
   4  -5 -13    0.85    0.17
   4   5 -14    3.41    0.22
   4  -5 -14    2.87    0.17
   4   5 -15    3.22    0.21
   4  -5 -15    2.99    0.17
   4  -5 -16    0.52    0.08
   4  -5 -16    0.34    0.09
   4   5 -17    0.79    0.10
   4  -5 -17    0.74    0.09
   4  -5 -17    0.66    0.12
   4   5 -18    0.92    0.10
   4  -5 -18    1.13    0.14
   4   5 -19    1.17    0.11
   4  -5 -19    1.39    0.15
   4   5 -20    1.27    0.11
   4  -5 -20    1.67    0.15
   4   5 -21    0.91    0.08
   4  -5 -21    1.05    0.11
   4  -5 -22    2.09    0.14
   4   6   0    0.26    0.07
   4  -6   0    0.03    0.04
   4   6   1    0.61    0.10
   4   6  -1    0.56    0.10
   4  -6  -1    0.57    0.10
   4  -6   1    0.58    0.10
   4   6  -2    0.28    0.08
   4  -6  -2    0.23    0.07
   4  -6   2    0.37    0.09
   4   6  -3    0.38    0.10
   4  -6  -3    0.32    0.08
   4   6  -4    3.29    0.22
   4  -6  -4    2.99    0.20
   4   6  -5    1.20    0.16
   4  -6  -5    1.05    0.13
   4   6  -6    1.24    0.15
   4  -6  -6    0.95    0.12
   4   6  -7    2.37    0.20
   4  -6  -7    2.80    0.19
   4   6  -8    6.76    0.32
   4  -6  -8    6.79    0.33
   4  -6  -8    6.48    0.28
   4   6  -9    6.36    0.31
   4  -6  -9    6.02    0.33
   4  -6  -9    6.04    0.26
   4   6 -10    2.13    0.20
   4  -6 -10    1.90    0.22
   4  -6 -10    1.75    0.16
   4   6 -11    2.96    0.23
   4  -6 -11    3.18    0.26
   4  -6 -11    3.38    0.20
   4   6 -12   12.15    0.40
   4  -6 -12   11.19    0.34
   4  -6 -12   11.70    0.48
   4   6 -13    6.25    0.30
   4  -6 -13    6.56    0.26
   4  -6 -13    5.80    0.35
   4   6 -14    5.13    0.26
   4  -6 -14    4.89    0.22
   4   6 -15    0.68    0.11
   4  -6 -15    0.63    0.09
   4  -6 -15    0.51    0.12
   4   6 -16    1.44    0.13
   4  -6 -16    1.46    0.11
   4  -6 -16    1.37    0.17
   4   6 -17    1.52    0.13
   4  -6 -17    1.53    0.11
   4  -6 -17    1.53    0.16
   4   6 -18    0.73    0.09
   4  -6 -18    0.76    0.12
   4   6 -19    0.15    0.04
   4  -6 -19    0.18    0.07
   4   6 -20    0.87    0.08
   4  -6 -20    0.94    0.11
   4  -6 -21    0.93    0.10
   4   7   0    3.14    0.22
   4  -7   0    1.97    0.20
   4   7   1    4.33    0.26
   4   7  -1    4.56    0.26
   4  -7  -1    4.02    0.26
   4  -7   1    4.90    0.28
   4   7  -2    6.73    0.31
   4  -7  -2    7.11    0.33
   4  -7   2    6.99    0.33
   4   7  -3    2.75    0.23
   4  -7  -3    2.45    0.20
   4  -7  -4    0.55    0.10
   4  -7   4    0.48    0.10
   4   7  -5    0.82    0.12
   4  -7  -5    0.41    0.08
   4   7  -6    1.47    0.14
   4  -7  -6    1.36    0.12
   4   7  -7    0.21    0.07
   4  -7  -7    0.04    0.04
   4   7  -8    0.57    0.10
   4  -7  -8    0.49    0.09
   4   7  -9    2.95    0.20
   4  -7  -9    3.02    0.19
   4   7 -10    2.15    0.17
   4  -7 -10    1.93    0.18
   4  -7 -10    1.93    0.15
   4   7 -11    0.40    0.08
   4  -7 -11    0.60    0.11
   4  -7 -11    0.51    0.08
   4   7 -12    0.15    0.06
   4  -7 -12    0.19    0.08
   4  -7 -12    0.14    0.06
   4   7 -13    0.62    0.10
   4  -7 -13    0.68    0.09
   4  -7 -13    0.72    0.12
   4   7 -14    1.36    0.13
   4  -7 -14    1.30    0.11
   4  -7 -14    1.47    0.16
   4   7 -15    2.11    0.15
   4  -7 -15    2.30    0.14
   4  -7 -15    2.32    0.20
   4   7 -16    1.34    0.12
   4  -7 -16    1.28    0.11
   4  -7 -16    1.30    0.15
   4   7 -17    1.53    0.12
   4  -7 -17    1.56    0.11
   4  -7 -17    1.74    0.16
   4   7 -18    4.42    0.19
   4  -7 -18    5.38    0.26
   4   7 -19    0.76    0.07
   4  -7 -19    1.00    0.11
   4  -7 -20    0.40    0.07
   4  -8   0   15.38    0.49
   4   8  -1    8.23    0.34
   4  -8  -1    8.37    0.37
   4  -8  -2    3.04    0.25
   4  -8   2    1.60    0.18
   4  -8  -3    3.54    0.23
   4  -8   3    3.11    0.22
   4   8  -4    1.33    0.15
   4  -8  -4    0.95    0.13
   4   8  -5    1.71    0.16
   4  -8  -5    1.54    0.14
   4   8  -6    1.05    0.13
   4  -8  -6    0.86    0.11
   4  -8   6    0.63    0.10
   4   8  -7    0.64    0.11
   4  -8  -7    0.49    0.09
   4   8  -8    1.18    0.13
   4  -8  -8    1.14    0.11
   4   8  -9    0.37    0.08
   4  -8  -9    0.54    0.09
   4   8 -10    1.50    0.14
   4  -8 -10    1.53    0.12
   4   8 -11    0.90    0.10
   4  -8 -11    0.89    0.09
   4   8 -12    0.21    0.05
   4  -8 -12    0.36    0.08
   4  -8 -12    0.33    0.06
   4  -8 -13    0.89    0.09
   4  -8 -13    0.82    0.10
   4   8 -13    0.67    0.08
   4   8 -14    1.53    0.12
   4  -8 -14    1.76    0.13
   4  -8 -14    1.46    0.13
   4   8 -15    2.40    0.15
   4  -8 -15    2.33    0.13
   4  -8 -15    2.29    0.16
   4   8 -16    0.93    0.09
   4  -8 -16    1.01    0.09
   4  -8 -16    1.02    0.11
   4  -8 -17    0.34    0.06
   4   8 -17    0.31    0.05
   4  -8 -17    0.36    0.07
   4   8 -18    0.32    0.05
   4  -9   0    0.49    0.10
   4  -9  -1    1.01    0.13
   4  -9   1    0.93    0.13
   4  -9  -2    1.01    0.13
   4  -9   2    1.03    0.13
   4  -9  -3    0.92    0.12
   4  -9   3    1.15    0.14
   4  -9  -4    1.70    0.15
   4  -9   4    1.40    0.16
   4   9  -5    2.97    0.20
   4  -9   5    2.51    0.20
   4   9  -6    2.67    0.19
   4  -9  -6    2.89    0.19
   4   9  -7    1.22    0.14
   4  -9  -7    1.24    0.12
   4   9  -8    0.27    0.07
   4  -9  -8    0.13    0.05
   4   9  -9    0.76    0.10
   4  -9  -9    0.73    0.08
   4   9 -10    0.59    0.09
   4  -9 -10    0.66    0.08
   4   9 -11    0.11    0.04
   4  -9 -11    0.13    0.04
   4   9 -12    0.02    0.03
   4  -9 -12    0.02    0.03
   4   9 -13   -0.02    0.04
   4  -9 -13   -0.05    0.03
   4   9 -14    0.00    0.03
   4  -9 -14    0.04    0.03
   4  -9 -15    0.09    0.03
   4  -9 -16    0.09    0.03
   4 -10   0   14.28    0.44
   4 -10  -1    6.18    0.30
   4 -10   1    4.53    0.26
   4 -10  -2    3.71    0.24
   4 -10   2    2.94    0.22
   4 -10  -3    6.93    0.29
   4 -10   3    7.04    0.32
   4 -10  -4    5.56    0.26
   4 -10   4    5.06    0.26
   4 -10  -5    1.31    0.14
   4 -10   5    0.72    0.11
   4 -10  -6    1.20    0.12
   4 -10   6    0.82    0.11
   4 -10  -7    0.47    0.08
   4 -10   7    0.48    0.09
   4 -10  -8    0.97    0.09
   4 -10   8    1.10    0.11
   4 -10  -9    0.37    0.06
   4 -10 -10    0.35    0.06
   4 -10 -11    0.44    0.07
   4 -10 -12    0.25    0.05
   4 -10 -13    0.51    0.06
   4 -10 -14    1.02    0.08
   4 -10 -15    0.69    0.07
   4 -10 -16    0.78    0.06
   4 -11   0    0.38    0.08
   4 -11   1    0.74    0.11
   4 -11  -1    0.21    0.07
   4 -11  -2    1.96    0.15
   4 -11   2    2.75    0.19
   4 -11  -3    4.53    0.22
   4 -11   3    4.88    0.24
   4 -11  -4    2.88    0.18
   4 -11   4    2.80    0.18
   4 -11  -5    2.00    0.14
   4 -11   5    1.97    0.16
   4 -11  -6    4.17    0.19
   4 -11   6    4.00    0.20
   4 -11  -7    0.81    0.09
   4 -11   7    0.70    0.09
   4 -11  -8    0.65    0.08
   4 -11   8    0.67    0.08
   4 -11  -9    1.86    0.12
   4 -11 -10    3.88    0.16
   4 -11 -11    1.96    0.11
   4 -11 -12    0.42    0.06
   4 -11 -13    0.26    0.04
   4 -12   0    1.28    0.11
   4 -12  -1    0.26    0.06
   4 -12   1    0.21    0.06
   4 -12   2    0.51    0.08
   4 -12  -2    0.47    0.07
   4 -12  -3    1.40    0.11
   4 -12   3    1.65    0.13
   4 -12  -4    2.91    0.15
   4 -12   4    2.96    0.16
   4 -12  -5    0.84    0.08
   4 -12   5    0.60    0.07
   4 -12  -6    0.34    0.06
   4 -12  -7    0.39    0.06
   4 -12  -8    1.46    0.09
   4 -12  -9    1.18    0.08
   0   0   0    0.00    0.00
;
_shelx_hkl_checksum     68187
_shelx_res_file
;
TITL chauh-6a in Pc2(1)n         New: Pna21
CELL  1.54178   35.6230    3.8172   18.6525    90.000    90.000    90.000
ZERR        8    0.0020    0.0002    0.0008     0.000     0.000     0.000
LATT  -1
SYMM             - X ,            - Y ,    0.50000 + Z
SYMM     0.50000 - X ,    0.50000 + Y ,    0.50000 + Z
SYMM     0.50000 + X ,    0.50000 - Y ,              Z
SFAC  C  H  N  O  S
UNIT   120   96  16  16   8
temp -153
L.S. 10
ACTA 135
BOND $H
CONF
htab
HTAB O1A N1A
HTAB C13A O1B
EQIV $1 -x+3/2, y-3/2, z-1/2
HTAB C15A N2B_$1
HTAB O1B N1B
HTAB C13B O1A
TWIN
omit     2   3   3
omit     2   3  -3
omit     2   4   0
omit     0   2   6
omit     2   3   2
omit     6   2  19
omit     2   3   0
omit     3   1  21
omit    10   4  -6
omit     2   4 -12
omit     4   3 -16
omit     4   2  17
omit    10   3   3
omit    10   3  -3
omit     8   3 -14
omit     2   3  -2
omit     4   2  13
omit     2   3 -16
omit    10   4   6
omit     4   3  -2
omit     6   2  18
omit     2   2  16
omit     8   2  17
omit     6   2  20
omit     4   3   9
omit    16   3  -4
omit    16   3   4
omit     6   2  13
WGHT    0.084500    6.668700
BASF   0.65351
FVAR       0.08095
S1A   5    0.874020    0.347108    0.321758    11.00000    0.02798    0.02611 =
         0.01821   -0.00494   -0.00030   -0.00162
O1A   4    0.970687    0.650808    0.472342    11.00000    0.02901    0.04423 =
         0.02772    0.00102    0.00049   -0.00503
AFIX   3
H1A   2    0.955857    0.631278    0.437562    11.00000   -1.50000
AFIX   0
O2A   4    0.789122   -0.133385    0.114998    11.00000    0.03077    0.03114 =
         0.02301   -0.00434   -0.00246   -0.00251
N1A   3    0.947905    0.374280    0.349699    11.00000    0.03219    0.02065 =
         0.02205   -0.00640   -0.00211   -0.00150
N2A   3    0.927809    0.137402    0.237155    11.00000    0.03170    0.03276 =
         0.02032    0.00056   -0.00257   -0.00680
C1A   1    1.005502    0.565655    0.451225    11.00000    0.03308    0.02527 =
         0.02004    0.00555   -0.00345   -0.00602
C2A   1    1.035946    0.647854    0.495803    11.00000    0.04003    0.03408 =
         0.01768    0.00217   -0.00211   -0.01460
AFIX  43
H1    2    1.031435    0.761982    0.540236    11.00000   -1.20000
AFIX   0
C3A   1    1.071832    0.567650    0.476790    11.00000    0.03891    0.03264 =
         0.02391    0.00918   -0.00809   -0.00668
AFIX  43
H2    2    1.091938    0.624146    0.508186    11.00000   -1.20000
AFIX   0
C4A   1    1.079312    0.402721    0.411386    11.00000    0.02664    0.02563 =
         0.02985    0.00199    0.00067    0.00360
AFIX  43
H3    2    1.104469    0.359242    0.397021    11.00000   -1.20000
AFIX   0
C5A   1    1.049501    0.302604    0.367421    11.00000    0.03782    0.02984 =
         0.01441   -0.00011   -0.00107   -0.00095
AFIX  43
H4    2    1.054162    0.172986    0.324863    11.00000   -1.20000
AFIX   0
C6A   1    1.012585    0.393762    0.386181    11.00000    0.03419    0.02550 =
         0.02251    0.00407   -0.00042   -0.00171
C7A   1    0.982405    0.295092    0.336979    11.00000    0.03721    0.02220 =
         0.01213    0.00329    0.00037   -0.00317
AFIX  43
H5    2    0.988414    0.169356    0.294550    11.00000   -1.20000
AFIX   0
C8A   1    0.921350    0.273043    0.299581    11.00000    0.03372    0.01659 =
         0.01718   -0.00404    0.00152   -0.00041
C9A   1    0.894313    0.063533    0.201703    11.00000    0.02816    0.02728 =
         0.01570    0.00690    0.00056   -0.00393
C10A  1    0.890486   -0.087384    0.134763    11.00000    0.02971    0.02756 =
         0.02213   -0.00177    0.00325    0.00301
AFIX  43
H10A  2    0.912048   -0.150958    0.107764    11.00000   -1.20000
AFIX   0
C11A  1    0.854845   -0.144919    0.107475    11.00000    0.04133    0.02135 =
         0.01650    0.00282    0.00043   -0.00832
AFIX  43
H11A  2    0.852133   -0.250786    0.061674    11.00000   -1.20000
AFIX   0
C12A  1    0.822737   -0.049796    0.146205    11.00000    0.03204    0.01396 =
         0.01759    0.00431   -0.00300   -0.00437
C13A  1    0.825521    0.107683    0.212869    11.00000    0.03040    0.02686 =
         0.01907    0.00416    0.00396    0.00159
AFIX  43
H13A  2    0.803727    0.170596    0.239249    11.00000   -1.20000
AFIX   0
C14A  1    0.861685    0.171485    0.240264    11.00000    0.03339    0.01556 =
         0.02303    0.00519    0.00316   -0.00497
C15A  1    0.756225   -0.026879    0.152149    11.00000    0.02458    0.02873 =
         0.03339   -0.00492   -0.00228   -0.00292
AFIX 137
H15A  2    0.733996   -0.103280    0.125436    11.00000   -1.50000
H15B  2    0.756003    0.228910    0.156630    11.00000   -1.50000
H15C  2    0.755987   -0.132807    0.200006    11.00000   -1.50000
AFIX   0
S1B   5    0.876562    0.850891    0.491820    11.00000    0.02913    0.02711 =
         0.01766   -0.00467   -0.00032    0.00079
O1B   4    0.780767    0.541219    0.339003    11.00000    0.03289    0.04647 =
         0.02899   -0.01316    0.00165   -0.00139
AFIX   3
H1B   2    0.796027    0.611869    0.370144    11.00000   -1.50000
AFIX   0
O2B   4    0.959639    1.316588    0.702567    11.00000    0.02945    0.03637 =
         0.02207   -0.00068   -0.00070    0.00418
N1B   3    0.802725    0.808880    0.462372    11.00000    0.03239    0.01992 =
         0.02174    0.00185   -0.00403    0.00165
N2B   3    0.822549    1.062590    0.574601    11.00000    0.03446    0.02040 =
         0.02397   -0.00348   -0.00358   -0.00181
C1B   1    0.745300    0.575341    0.364435    11.00000    0.03335    0.01781 =
         0.02313    0.00152   -0.00270    0.00071
C2B   1    0.715991    0.458254    0.320999    11.00000    0.04021    0.02926 =
         0.01786    0.00302   -0.00028   -0.00023
AFIX  43
H6    2    0.720856    0.363150    0.274859    11.00000   -1.20000
AFIX   0
C3B   1    0.678997    0.484444    0.347210    11.00000    0.03570    0.02770 =
         0.02638    0.00908   -0.00965   -0.00238
AFIX  43
H7    2    0.658748    0.402017    0.318680    11.00000   -1.20000
AFIX   0
C4B   1    0.671736    0.627784    0.413593    11.00000    0.02980    0.03010 =
         0.02623    0.00179    0.00290    0.00043
AFIX  43
H8    2    0.646562    0.643110    0.430110    11.00000   -1.20000
AFIX   0
C5B   1    0.700534    0.749432    0.456432    11.00000    0.03077    0.02007 =
         0.02206    0.00266    0.00307    0.00136
AFIX  43
H9    2    0.695036    0.849395    0.501877    11.00000   -1.20000
AFIX   0
C6B   1    0.738127    0.725777    0.432932    11.00000    0.02875    0.01199 =
         0.02057    0.00416   -0.00201    0.00083
C7B   1    0.768070    0.835224    0.479270    11.00000    0.04018    0.01403 =
         0.01934    0.00943   -0.00289   -0.00306
AFIX  43
H10   2    0.761836    0.931865    0.524669    11.00000   -1.20000
AFIX   0
C8B   1    0.828905    0.916451    0.512290    11.00000    0.02848    0.02224 =
         0.02486    0.00044    0.00053    0.00195
C9B   1    0.855964    1.128969    0.609804    11.00000    0.03258    0.01889 =
         0.02450   -0.00145   -0.00150   -0.00399
C10B  1    0.858905    1.279786    0.677742    11.00000    0.03994    0.01740 =
         0.02114   -0.00173    0.00495    0.00135
AFIX  43
H10B  2    0.837036    1.341534    0.704009    11.00000   -1.20000
AFIX   0
C11B  1    0.894346    1.337903    0.706223    11.00000    0.03333    0.02078 =
         0.02411   -0.00169   -0.00035   -0.00200
AFIX  43
H11B  2    0.896713    1.442819    0.752186    11.00000   -1.20000
AFIX   0
C12B  1    0.926888    1.243234    0.667818    11.00000    0.03315    0.01416 =
         0.02826    0.00184   -0.00325   -0.00407
C13B  1    0.924209    1.087004    0.600895    11.00000    0.03279    0.01816 =
         0.02271    0.00597    0.00273    0.00183
AFIX  43
H13B  2    0.945966    1.020703    0.574753    11.00000   -1.20000
AFIX   0
C14B  1    0.888353    1.031333    0.573602    11.00000    0.04524    0.01430 =
         0.01070    0.00585    0.00304   -0.00031
C15B  1    0.993570    1.235247    0.664269    11.00000    0.03994    0.02499 =
         0.02137    0.00125   -0.00383   -0.00208
AFIX 137
H15D  2    1.014950    1.346862    0.688175    11.00000   -1.50000
H15E  2    0.991638    1.322600    0.615001    11.00000   -1.50000
H15F  2    0.997248    0.980844    0.663528    11.00000   -1.50000
AFIX   0
HKLF 4 1  0.0000  0.0000  1.0000  1.0000  0.0000  0.0000  0.0000  1.0000  0.0000
REM  chauh-6a in Pc2(1)n         New: Pna21
REM R1 =  0.0726 for    3677 Fo > 4sig(Fo)  and  0.0762 for all    3895 data
REM    364 parameters refined using      1 restraints
END
WGHT      0.0830      6.7134
REM Instructions for potential hydrogen bonds
HTAB O1A N1A
HTAB C13A O1B
HTAB C15A N2B_$1
HTAB O1B N1B
HTAB C13B O1A
REM Highest difference peak  1.007,  deepest hole -0.740,  1-sigma level  0.106
Q1    1   0.8512  0.8342  0.4965  11.00000  0.05    1.01
Q2    1   0.8996  0.3414  0.3176  11.00000  0.05    0.91
Q3    1   0.8791  0.6285  0.4930  11.00000  0.05    0.79
Q4    1   0.8508  0.3457  0.3223  11.00000  0.05    0.79
Q5    1   0.8734  0.1294  0.3212  11.00000  0.05    0.69
Q6    1   0.9010  0.8252  0.4919  11.00000  0.05    0.67
Q7    1   0.8787  0.7349  0.3204  11.00000  0.05    0.47
Q8    1   0.9284  0.3627  0.3397  11.00000  0.05    0.41
Q9    1   0.8235  0.8526  0.4663  11.00000  0.05    0.40
Q10   1   0.9780  0.9142  0.4628  11.00000  0.05    0.40
Q11   1   1.0796  0.0621  0.4127  11.00000  0.05    0.37
Q12   1   0.9501  0.1503  0.3512  11.00000  0.05    0.37
Q13   1   1.0294  0.2298  0.3709  11.00000  0.05    0.37
Q14   1   0.8619  0.5489  0.2184  11.00000  0.05    0.36
Q15   1   1.0070  0.2417  0.3310  11.00000  0.05    0.36
Q16   1   0.9106  1.2614  0.6816  11.00000  0.05    0.36
Q17   1   0.8036  0.5430  0.3491  11.00000  0.05    0.36
Q18   1   0.7889 -0.3442  0.1213  11.00000  0.05    0.36
Q19   1   0.7835  0.8017  0.4587  11.00000  0.05    0.35
Q20   1   1.0090  0.1379  0.3753  11.00000  0.05    0.34
;
_shelx_res_checksum     58009
_shelxl_version_number         .2013
