# Supplementary material for: Crystal structure of (E)-2-{[(6-meth­oxy-1,3-benzo­thia­zol-2-yl)imino]­meth­yl}phenol
Source: Acta Crystallogr E Crystallogr Commun. 2015 Mar 21;71(Pt 4):385–7. doi: 10.1107/S2056989015005228 (PMC4438847; doi:10.1107/S2056989015005228)
Supplement: Supplementary file 2 [file e-71-00385-Isup2.hkl]

#
# h,k,l, Fc-squared, Fo-squared, sigma(Fo-squared), status flag
#
data_I
_shelx_title ' chauh-6a in Pc2(1)n         New: Pna21'
_shelx_refln_list_code          4
_shelx_F_calc_maximum      373.75
_exptl_crystal_F_000      1184.00
_reflns_d_resolution_high  0.7937

loop_
 _space_group_symop_operation_xyz
 'x, y, z'
 '-x, -y, z+1/2'
 '-x+1/2, y+1/2, z+1/2'
 'x+1/2, -y+1/2, z'

_cell_length_a    35.6230
_cell_length_b     3.8172
_cell_length_c    18.6525
_cell_angle_alpha  90.000
_cell_angle_beta   90.000
_cell_angle_gamma  90.000

_shelx_F_squared_multiplier     1.000

loop_
 _refln_index_h
 _refln_index_k
 _refln_index_l
 _refln_F_squared_calc
 _refln_F_squared_meas
 _refln_F_squared_sigma
 _refln_observed_status
   3   2 -20        129.52         86.97        12.21 o
   5   2 -20        113.62         86.97        12.21 o
   8   2 -20        300.29        245.66        21.36 o
   9   2 -20         99.89         54.93        10.68 o
  10   2 -20        153.86         80.87        12.21 o
   1   2 -19        263.32        282.58        17.26 o
   2   2 -19        137.32        157.25        13.45 o
   3   2 -19        159.38        161.74        21.36 o
   5   2 -19        194.79        155.64        21.36 o
   7   2 -19        742.28        630.18        41.20 o
   0   2 -18        376.01        451.65        38.15 o
   1   2 -18        687.96        731.30        32.89 o
   2   2 -18         56.34        146.48        27.47 o
   3   2 -18        628.94        627.07        29.30 o
   4   2 -18        216.34        308.22        27.47 o
   1   3 -18        180.99        132.52         8.63 o
   2   3 -18        124.62        102.23        10.68 o
   3   3 -18         44.45         45.78         7.63 o
   4   3 -18         33.55         24.41         6.10 o
   5   3 -18         45.72         45.78         7.63 o
   6   3 -18         79.15         71.72         9.16 o
   1   2 -17         91.99        103.76        19.84 o
   2   2 -17        138.23        132.75        21.36 o
   3   2 -17        324.66        314.33        32.04 o
   5   2 -17        703.80        682.06        44.25 o
   6   2 -17        323.97        462.33        35.09 o
   7   2 -17       1152.44       1182.54        53.40 o
   0   3 -17        230.27        195.31        19.84 o
   1   3 -17        230.43        236.95        14.54 o
   2   3 -17         40.95        125.72        11.29 o
   3   3 -17        368.10        328.87        16.18 o
   4   3 -17         37.50         95.75         9.53 o
   5   3 -17        180.36        140.57        10.68 o
   6   3 -17          8.15         49.64        16.78 o
   7   3 -17        189.43        224.41        15.26 o
   8   3 -17        117.04        130.61        12.97 o
   9   3 -17        270.97        253.91        12.09 o
  10   3 -17         33.19         33.57         7.63 o
  11   3 -17         67.35         79.34        12.21 o
  12   3 -17         11.71         18.31         6.10 o
  13   3 -17        112.45         85.45        10.68 o
   3   2 -16        552.97        564.57        47.30 o
   5   2 -16        391.69        382.99        36.62 o
   6   2 -16         93.42         93.08        21.36 o
   7   2 -16        137.73         96.13        18.31 o
   8   2 -16         39.87         54.93        15.26 o
   9   2 -16        111.08        129.70        19.84 o
  10   2 -16        343.05        270.08        25.94 o
  11   2 -16        583.29        585.93        36.62 o
   1   3 -16        916.06       1018.05        33.97 o
   3   3 -16        897.35        895.26        31.29 o
   5   3 -16        295.06        348.45        19.94 o
   6   3 -16        360.24        340.94        19.33 o
   7   3 -16        356.33        375.47        19.06 o
   8   3 -16         65.13        124.91        15.26 o
   9   3 -16        684.00        597.08        22.73 o
  10   3 -16         47.41        102.90         9.87 o
  11   3 -16        393.95        385.16        17.20 o
  12   3 -16         57.47         57.06        10.68 o
  13   3 -16         53.15         53.29        14.50 o
  14   3 -16          6.93         -4.58         4.58 o
  15   3 -16         51.96         44.25         9.16 o
  16   3 -16         24.04         12.21         6.10 o
   3   2 -15         56.00         33.57        13.73 o
   4   2 -15         13.98          6.10        13.73 o
   5   2 -15         55.16         39.67        13.73 o
   6   2 -15        148.38        146.48        24.41 o
   7   2 -15        102.87        106.81        21.36 o
   8   2 -15        125.07        119.02        21.36 o
   9   2 -15         23.05         22.89        12.21 o
  10   2 -15        185.23        187.68        24.41 o
  11   2 -15        172.61        178.53        24.41 o
  12   2 -15         10.93         33.57        13.73 o
  13   2 -15         64.07         54.93        12.21 o
  14   2 -15         21.29          6.10         6.10 o
   0   3 -15        272.29        312.80        32.04 o
   1   3 -15        184.79        290.03        22.58 o
   2   3 -15         88.80        307.97        49.59 o
   3   3 -15        860.95        963.54        36.64 o
   4   3 -15         69.98        274.20        22.58 o
   5   3 -15        538.46        624.68        29.07 o
   6   3 -15         68.03        204.43        19.33 o
   7   3 -15        550.43        584.58        68.66 o
   8   3 -15        149.06        205.57        18.31 o
   9   3 -15        751.99        826.59        30.40 o
  10   3 -15         48.12        134.86        14.30 o
  11   3 -15        319.78        334.08        18.31 o
  12   3 -15        177.87        169.26        16.02 o
  13   3 -15        212.75        248.55        19.07 o
  14   3 -15         25.38         42.93         7.32 o
  15   3 -15        453.04        450.47        71.72 o
  16   3 -15        119.57        123.07        24.41 o
  17   3 -15        341.21        263.97        22.89 o
  18   3 -15        165.42        175.47        18.31 o
  19   3 -15        424.01        288.39        19.84 o
  34   1 -14        138.36         83.92        10.68 o
   5   2 -14        534.89        468.44        44.25 o
   6   2 -14        533.55        454.71        42.72 o
   7   2 -14        234.72        263.97        33.57 o
   8   2 -14        401.65        384.52        38.15 o
   9   2 -14        344.47        329.59        35.09 o
  10   2 -14        129.55        129.70        22.89 o
  11   2 -14        158.21        151.06        22.89 o
  12   2 -14         18.86         35.09        15.26 o
  13   2 -14        600.47        593.56        41.20 o
  14   2 -14        499.42        457.76        33.57 o
  15   2 -14        208.51        149.53        18.31 o
  16   2 -14        216.60        170.90        18.31 o
   1   3 -14         77.65         42.65        12.97 o
   2   3 -14          3.26        108.45        44.25 o
   3   3 -14        368.22        405.27        26.91 o
   4   3 -14         42.42        166.25        19.94 o
   5   3 -14        234.47        311.57        24.11 o
   6   3 -14        228.31        343.00        25.20 o
   7   3 -14        632.79        624.51        31.07 o
   9   3 -14        839.02        892.63        45.78 o
  10   3 -14        318.34        344.84        28.99 o
  11   3 -14        317.86        329.59        25.94 o
  12   3 -14         26.02         22.89         9.16 o
  13   3 -14        112.15         88.50        12.21 o
  14   3 -14         51.21         38.15         7.63 o
  15   3 -14        191.21        193.78        16.78 o
  16   3 -14          8.95         29.07         7.63 o
  17   3 -14        424.04        352.78        54.93 o
  18   3 -14        195.60        174.33        28.99 o
  19   3 -14        335.68        276.37        22.89 o
  20   3 -14         81.82         89.18         9.12 o
  21   3 -14        736.05        543.21        27.47 o
  35   1 -13         76.63         53.40        10.68 o
   6   2 -13         20.20         50.35        21.36 o
   7   2 -13        931.48        881.95        59.51 o
   8   2 -13        116.10        123.59        25.94 o
   9   2 -13        881.29        794.97        51.88 o
  10   2 -13        339.29        366.21        36.62 o
  11   2 -13        401.49        331.11        33.57 o
  12   2 -13         54.76         79.34        19.84 o
  13   2 -13        556.82        544.73        39.67 o
  14   2 -13        124.36        144.96        22.89 o
  15   2 -13        743.86        671.38        42.72 o
  16   2 -13        322.59        292.96        25.94 o
  17   2 -13        385.80        349.42        27.47 o
  18   2 -13        156.14        123.59        16.78 o
  19   2 -13        265.93        199.89        19.84 o
  22   2 -13         46.81         45.78        10.68 o
  23   2 -13        279.47        289.91        27.47 o
  24   2 -13         19.38         12.21         7.63 o
  25   2 -13        378.24        308.22        27.47 o
  26   2 -13        161.39        126.65        16.78 o
  27   2 -13        136.36        111.39        15.26 o
  28   2 -13         67.06         56.46        10.68 o
  29   2 -13        185.47        154.11        16.78 o
  30   2 -13         39.89         38.15         7.63 o
   0   3 -13        154.93        180.05        28.99 o
   1   3 -13        209.69        278.33        24.26 o
   2   3 -13         35.47        113.13        18.86 o
   3   3 -13        310.17        335.88        25.83 o
   4   3 -13          9.47         38.01        25.94 o
   5   3 -13         45.67         54.53        12.95 o
   6   3 -13        139.03        164.79        25.94 o
   7   3 -13        149.39        193.78        27.47 o
   8   3 -13         57.55        112.91        22.89 o
   9   3 -13        270.03        321.96        33.57 o
  10   3 -13         61.25        125.12        22.89 o
  11   3 -13        343.40        372.31        30.52 o
  12   3 -13        351.07        308.22        25.94 o
  13   3 -13        127.68        106.81        16.78 o
  14   3 -13        473.54        329.59        25.94 o
  15   3 -13        344.83        315.85        24.41 o
  16   3 -13         68.02         97.65        13.73 o
  17   3 -13         28.66         21.36         7.63 o
  18   3 -13         13.88         10.68         4.58 o
  19   3 -13         46.47         27.47         6.10 o
  20   3 -13         19.90         30.52         6.10 o
  21   3 -13        476.08        414.95        54.93 o
  22   3 -13        114.51        113.72        18.31 o
  23   3 -13        457.38        308.22        22.89 o
  37   1 -12         71.07         50.35         9.16 o
   6   2 -12         83.40         99.18        22.89 o
   7   2 -12       2628.62       2581.75       102.23 o
   8   2 -12       2192.78       2174.35        94.60 o
   9   2 -12       2613.22       2378.81        94.60 o
  10   2 -12        132.41        221.25        32.04 o
  11   2 -12        487.85        444.02        39.67 o
  12   2 -12        124.74        120.54        21.36 o
  13   2 -12        391.70        314.33        33.57 o
  14   2 -12        204.96        216.67        28.99 o
  15   2 -12       1555.91       1324.44        62.56 o
  16   2 -12        436.61        434.87        35.09 o
  17   2 -12        641.33        518.79        35.09 o
  18   2 -12         11.72          9.16         6.10 o
  19   2 -12        378.92        336.33        21.97 o
  20   2 -12        245.27        182.58        16.08 o
  21   2 -12        403.15        313.87        20.31 o
  22   2 -12         10.52         30.52        12.21 o
  23   2 -12        425.47        398.25        36.62 o
  24   2 -12         74.35         86.97        18.31 o
  25   2 -12        430.46        386.04        33.57 o
  26   2 -12         29.92         41.20        13.73 o
  27   2 -12        531.32        498.96        36.62 o
  28   2 -12         67.47        134.28        18.31 o
  29   2 -12        603.62        540.15        35.09 o
  30   2 -12         71.34        100.71        15.26 o
  31   2 -12        683.08        634.76        33.57 o
  32   2 -12        158.16        140.38        15.26 o
   1   3 -12         29.71         14.18         8.75 o
   2   3 -12         44.13         42.51        10.99 o
   3   3 -12        139.43        157.81        20.85 o
   4   3 -12        263.56        258.96        24.75 o
   5   3 -12        285.86        302.12        35.09 o
   6   3 -12          1.73         53.40        21.36 o
   7   3 -12         94.87         70.19        19.84 o
   8   3 -12         24.20         51.88        18.31 o
   9   3 -12        169.45        227.35        28.99 o
  10   3 -12         36.08         90.03        22.89 o
  11   3 -12         49.13         33.57         9.16 o
  12   3 -12         99.31          7.63        13.73 o
  13   3 -12          1.78        -13.73        13.73 o
  14   3 -12        155.65         88.50        15.26 o
  15   3 -12         67.33         53.40        10.68 o
  16   3 -12         14.18          9.16         7.63 o
  17   3 -12        178.68        160.21        16.78 o
  18   3 -12        163.67        117.49        15.26 o
  19   3 -12         22.01         10.68         4.58 o
  20   3 -12         18.56         16.78         6.10 o
  21   3 -12         51.14         35.09         7.63 o
  22   3 -12         52.38         48.83         7.63 o
  23   3 -12         11.56         25.94         9.16 o
  24   3 -12         31.27         28.99         9.16 o
  25   3 -12         20.59         22.89         7.63 o
  26   3 -12          6.12          6.10         4.58 o
   0   4 -12        207.83        195.31        16.78 o
   1   4 -12          1.47         36.26         6.47 o
   3   4 -12        264.06        231.08        19.07 o
   4   4 -12        322.98        447.63        16.70 o
   5   4 -12        114.68        110.50        18.31 o
   6   4 -12         39.23         51.88         9.16 o
   7   4 -12         25.33         59.51         9.16 o
   8   4 -12        288.49        222.78        13.73 o
   9   4 -12        152.43        180.05        12.21 o
  38   1 -11          8.03          4.58         3.05 o
   7   2 -11       2322.32       2142.30        91.55 o
   8   2 -11        434.86        601.19        51.88 o
   9   2 -11       2589.12       2420.01        94.60 o
  10   2 -11        629.88        671.38        50.35 o
  11   2 -11        546.55        549.31        44.25 o
  12   2 -11       1500.36       1359.54        67.14 o
  13   2 -11       1554.65       1449.56        70.19 o
  14   2 -11        712.38        755.30        48.83 o
  15   2 -11       2011.28       1838.66        74.77 o
  16   2 -11        844.34        822.44        50.35 o
  17   2 -11       1581.44       1300.03        59.51 o
  18   2 -11        289.57        250.24        25.94 o
  19   2 -11        485.08        369.26        30.52 o
  20   2 -11         56.28         76.29        15.26 o
  21   2 -11       1059.92        793.45        41.20 o
  22   2 -11        139.60        132.75        16.78 o
  23   2 -11        677.51        531.00        32.04 o
  24   2 -11        193.15        170.90        18.31 o
  25   2 -11        452.79        465.39        42.72 o
  26   2 -11        213.84        267.02        30.52 o
  27   2 -11        395.01        407.40        36.62 o
  28   2 -11         25.55         30.52        12.21 o
  29   2 -11        439.90        479.12        36.62 o
  30   2 -11        114.86        108.34        18.31 o
  31   2 -11        213.39        225.83        22.89 o
  32   2 -11         10.82         25.94         9.16 o
  33   2 -11        231.39        205.99        18.31 o
  34   2 -11         22.04         32.04         7.63 o
   0   3 -11        125.90        173.95        32.04 o
   1   3 -11        406.72        374.72        30.21 o
   2   3 -11        218.85        201.26        22.66 o
   3   3 -11         69.61         74.23        16.70 o
   4   3 -11         71.91         90.03        21.36 o
   5   3 -11        238.52        303.65        36.62 o
   6   3 -11        833.58        691.21        51.88 o
   7   3 -11         38.84        146.48        28.99 o
   8   3 -11         47.45         70.19        19.84 o
   9   3 -11        373.73        363.15        36.62 o
  10   3 -11        252.82        306.70        35.09 o
  11   3 -11        196.19        210.57        27.47 o
  12   3 -11        110.34         99.18        15.26 o
  13   3 -11         23.14         39.67        10.68 o
  14   3 -11       1129.11       1042.16        51.88 o
  15   3 -11        387.87        427.24        32.04 o
  16   3 -11         58.99         67.14        13.73 o
  17   3 -11         38.20         27.47         7.63 o
  18   3 -11        291.01        286.86        24.41 o
  19   3 -11         37.17         57.98        10.68 o
  20   3 -11          7.60         12.21         6.10 o
  21   3 -11         25.29         22.89         7.63 o
  22   3 -11         37.33         41.20         9.16 o
  23   3 -11         44.33         45.78         9.16 o
  25   3 -11        355.41        363.15        27.47 o
  26   3 -11        331.62        294.49        22.89 o
  27   3 -11        292.52        247.19        19.84 o
  28   3 -11         18.36         33.57         7.63 o
   1   4 -11          4.67         79.59        40.44 o
   2   4 -11        188.86        355.30        60.27 o
   3   4 -11        669.69        716.59        26.70 o
   4   4 -11        327.67        433.43        19.42 o
   5   4 -11        220.20        303.20        16.08 o
   6   4 -11        672.90        624.25        21.02 o
   7   4 -11         54.88        115.81         9.71 o
   8   4 -11         50.70        100.73         8.63 o
   9   4 -11        279.00        283.81        18.31 o
  10   4 -11        594.39        592.03        24.41 o
  11   4 -11        291.14        299.07        16.78 o
  12   4 -11         17.79         64.09         9.16 o
  13   4 -11         25.84         39.67         6.10 o
  20   0 -10       2692.76       2300.99        93.08 o
  22   0 -10        110.94         93.08        22.89 o
  24   0 -10       1229.72       1043.69        65.61 o
  26   0 -10       1116.04        822.44        59.51 o
  28   0 -10          9.95         33.57        15.26 o
  20   1 -10        630.51        680.53        56.46 o
  21   1 -10        266.80        265.50        38.15 o
  22   1 -10        169.73        172.42        28.99 o
  23   1 -10        299.85        320.43        39.67 o
  24   1 -10         73.31        126.65        28.99 o
  25   1 -10        508.96        450.13        50.35 o
  26   1 -10       1608.65       1449.56        85.45 o
  38   1 -10        426.30        387.57        27.47 o
  39   1 -10         99.08         94.60        12.21 o
   7   2 -10        610.85        534.05        44.25 o
   8   2 -10        573.92        579.83        47.30 o
   9   2 -10       1727.45       1644.87        77.82 o
  10   2 -10        155.40        242.61        32.04 o
  11   2 -10       1977.47       1745.58        77.82 o
  12   2 -10         64.04         83.92        19.84 o
  13   2 -10       1245.03       1123.03        61.03 o
  14   2 -10        770.87        637.81        47.30 o
  15   2 -10        318.75        308.22        32.04 o
  16   2 -10        255.23        219.72        25.94 o
  17   2 -10         20.36         -7.63        12.21 o
  18   2 -10         54.96         41.20        12.21 o
  19   2 -10         55.21         48.83        12.21 o
  20   2 -10        228.30        149.53        19.84 o
  21   2 -10        585.01        508.11        35.09 o
  22   2 -10        214.74        199.89        22.89 o
  23   2 -10        880.97        685.11        39.67 o
  24   2 -10        146.43        146.48        18.31 o
  25   2 -10        460.97        416.56        28.99 o
  26   2 -10         16.71         30.52        10.68 o
  27   2 -10         51.65         71.72        21.36 o
  28   2 -10        208.81        209.04        28.99 o
  29   2 -10        122.35        138.85        22.89 o
  30   2 -10        174.21        184.63        24.41 o
  31   2 -10        349.77        335.69        30.52 o
  32   2 -10        189.86        205.99        22.89 o
  33   2 -10        413.52        415.03        28.99 o
  34   2 -10         15.99         28.99         9.16 o
  35   2 -10        252.31        239.56        18.31 o
   1   3 -10          2.53         -7.32        10.63 o
   2   3 -10         41.92         70.72        50.35 o
   3   3 -10        548.06        543.21        47.30 o
   4   3 -10        201.30        291.44        36.62 o
   5   3 -10        223.01        305.17        36.62 o
   6   3 -10        404.59        413.51        41.20 o
   7   3 -10        368.87        416.56        41.20 o
   8   3 -10        258.30        381.46        39.67 o
   9   3 -10        810.67        807.18        53.40 o
  10   3 -10         27.86         93.08        22.89 o
  11   3 -10        149.13        126.65        24.41 o
  12   3 -10        126.31         97.65        18.31 o
  13   3 -10        229.25        192.26        22.89 o
  14   3 -10        105.14         76.29        15.26 o
  15   3 -10        308.52        268.55        27.47 o
  16   3 -10        469.39        418.08        33.57 o
  17   3 -10        825.90        782.76        42.72 o
  18   3 -10         51.62         77.82        15.26 o
  19   3 -10        302.53        241.58        17.16 o
  20   3 -10          8.33         30.26         7.32 o
  21   3 -10        185.18        188.58        14.30 o
  22   3 -10         15.37         26.53         6.21 o
  23   3 -10        123.48        122.85        10.63 o
  24   3 -10         26.94         51.88        12.21 o
  25   3 -10        334.70        312.80        24.41 o
  26   3 -10        256.06        282.62        19.07 o
  27   3 -10        499.51        458.83        19.06 o
  28   3 -10         86.72         97.65        13.73 o
  29   3 -10        614.04        471.49        25.94 o
   0   4 -10       2394.44       2178.92        67.14 o
   1   4 -10        597.86        818.63       125.88 o
   2   4 -10        164.89        509.07        58.75 o
   3   4 -10       1040.99       1065.05        32.79 o
   4   4 -10        855.12        812.03        38.15 o
   5   4 -10         40.38        157.49        45.01 o
   6   4 -10        131.86        157.10        28.99 o
   7   4 -10         69.44         72.40         9.12 o
   8   4 -10        179.82        156.57        10.63 o
   9   4 -10         31.87         56.46         9.16 o
  10   4 -10         26.53         53.40         9.16 o
  11   4 -10         41.74         67.14        10.68 o
  12   4 -10         21.90         38.15         7.63 o
  13   4 -10        104.31         77.82         9.16 o
  14   4 -10        140.78        155.64        12.21 o
  15   4 -10         95.46        105.28        10.68 o
  16   4 -10        126.12        119.02         9.16 o
  22   0  -9         78.12         57.98        16.78 o
  24   0  -9        926.43        868.21        59.51 o
  26   0  -9        766.02        663.75        51.88 o
  28   0  -9          2.68         -6.10        15.26 o
  30   0  -9        254.90        209.04        30.52 o
  32   0  -9        203.08        157.16        25.94 o
  34   0  -9        206.68        157.16        24.41 o
  19   1  -9       1613.14       1535.01        80.87 o
  20   1  -9       4774.31       4678.28       138.85 o
  21   1  -9       1115.34       1057.42        68.66 o
  22   1  -9        646.68        675.95        54.93 o
  23   1  -9        222.88        201.41        32.04 o
  24   1  -9        981.96        903.31        65.61 o
  25   1  -9        338.37        277.71        38.15 o
  26   1  -9        303.31        309.75        42.72 o
  27   1  -9        327.11        289.91        39.67 o
  28   1  -9        728.33        787.34        62.56 o
  29   1  -9         60.96         47.30        21.36 o
  30   1  -9         45.30         51.88        22.89 o
  31   1  -9        522.67        541.68        50.35 o
  32   1  -9       1130.55       1191.69        71.72 o
  39   1  -9        231.07        256.34        19.84 o
  40   1  -9        517.09        401.30        21.36 o
  10   2  -9        226.14        189.21        25.94 o
  11   2  -9       1234.67       1142.87        64.09 o
  12   2  -9          6.10         44.25        15.26 o
  13   2  -9        774.87        714.10        48.83 o
  14   2  -9         57.25         53.40        15.26 o
  15   2  -9        817.51        685.11        47.30 o
  16   2  -9        739.95        660.70        47.30 o
  17   2  -9       2131.66       1930.21        77.82 o
  18   2  -9        242.70        254.82        27.47 o
  19   2  -9       1507.43       1261.88        61.03 o
  20   2  -9        190.33        213.62        25.94 o
  21   2  -9        905.70        798.02        45.78 o
  22   2  -9        192.08        167.84        21.36 o
  23   2  -9        308.66        256.34        25.94 o
  24   2  -9        193.52        154.11        19.84 o
  25   2  -9         14.47         16.78         9.16 o
  26   2  -9         16.42         19.84         9.16 o
  28   2  -9        138.08        167.84        28.99 o
  29   2  -9        119.57        184.63        27.47 o
  30   2  -9         78.61         83.92        19.84 o
  31   2  -9         89.07         99.18        18.31 o
  32   2  -9        163.26        161.74        21.36 o
  33   2  -9          5.64         12.21         7.63 o
  34   2  -9         20.44         44.25        10.68 o
  35   2  -9          4.08         13.73         7.63 o
  36   2  -9         19.30         41.20         9.16 o
  37   2  -9         26.18         27.47         6.10 o
   0   3  -9        536.73        579.83        51.88 o
   1   3  -9        508.49        656.23        69.43 o
   2   3  -9        746.95        865.67        44.69 o
   3   3  -9       1292.37       1280.19        73.24 o
   4   3  -9        156.83        547.78        50.35 o
   5   3  -9        578.93        614.92        48.83 o
   6   3  -9        260.32        447.08        45.78 o
   7   3  -9        816.23        929.25        61.03 o
   8   3  -9       1122.67       1147.44        67.14 o
   9   3  -9       1748.91       1884.43        80.87 o
  10   3  -9        187.08        341.79        41.20 o
  11   3  -9        578.01        575.25        45.78 o
  12   3  -9        205.01        207.52        28.99 o
  13   3  -9        652.31        668.33        47.30 o
  14   3  -9       1862.82       1608.25        70.19 o
  15   3  -9        579.82        636.28        44.25 o
  16   3  -9        185.58        185.16        18.31 o
  17   3  -9        825.77        754.59        34.07 o
  18   3  -9         44.90        125.27        26.70 o
  19   3  -9        552.90        497.82        26.40 o
  20   3  -9         70.50        129.60        19.07 o
  21   3  -9        332.84        336.42        20.86 o
  22   3  -9          1.08         48.96        10.16 o
  23   3  -9        130.99        104.81        12.42 o
  24   3  -9        146.80        165.55        13.54 o
  25   3  -9        239.47        248.71        25.94 o
  26   3  -9         52.71        112.30        13.90 o
  27   3  -9       1047.45       1010.95        32.79 o
  28   3  -9        194.66        187.68        13.90 o
  29   3  -9        657.30        626.78        21.94 o
  30   3  -9         84.64         83.92        12.21 o
   1   4  -9        138.26        148.26        14.03 o
   2   4  -9        116.49        155.65        14.03 o
   3   4  -9        156.46        157.18        17.55 o
   4   4  -9        223.06        240.18        22.89 o
   5   4  -9        525.62        382.99        30.52 o
   6   4  -9        368.51        440.97        28.99 o
   7   4  -9        176.90        189.21        18.31 o
   8   4  -9         14.57         19.84         7.63 o
   9   4  -9         93.20        111.39        12.21 o
  10   4  -9        128.00        100.71        12.21 o
  11   4  -9         28.44         19.84         6.10 o
  12   4  -9          4.80          3.05         4.58 o
  13   4  -9          1.73         -4.58         4.58 o
  14   4  -9          4.55          6.10         4.58 o
  15   4  -9         23.74         13.73         4.58 o
  16   4  -9         18.81         13.73         4.58 o
  24   0  -8         13.64         16.78        13.73 o
  26   0  -8         84.27         56.46        16.78 o
  28   0  -8         11.72          4.58        15.26 o
  30   0  -8        127.08         88.50        21.36 o
  32   0  -8        126.55        112.91        24.41 o
  34   0  -8        123.77         91.55        21.36 o
  36   0  -8        135.46        166.32        24.41 o
  20   1  -8        150.64        164.79        25.94 o
  21   1  -8        220.86        202.94        30.52 o
  22   1  -8        788.84        741.57        54.93 o
  23   1  -8        408.32        407.40        42.72 o
  24   1  -8        123.96        126.65        25.94 o
  25   1  -8        545.22        567.62        50.35 o
  26   1  -8       1727.90       1687.60        88.50 o
  27   1  -8        241.00        199.89        33.57 o
  28   1  -8          9.75        -10.68        16.78 o
  29   1  -8          5.23         21.36        13.73 o
  30   1  -8        172.19        123.59        28.99 o
  31   1  -8        270.77        308.22        39.67 o
  32   1  -8         55.20        100.71        27.47 o
  33   1  -8        158.10        132.75        25.94 o
  34   1  -8        260.42        280.76        35.09 o
  35   1  -8         71.69         85.45        21.36 o
  39   1  -8         56.34         38.15        10.68 o
  40   1  -8         16.68         22.89         6.10 o
  13   2  -8        985.46        929.25        56.46 o
  14   2  -8        631.84        570.67        44.25 o
  15   2  -8        394.71        370.78        35.09 o
  16   2  -8        105.28        129.70        22.89 o
  17   2  -8       1095.46        981.13        54.93 o
  18   2  -8        956.11        836.17        50.35 o
  19   2  -8        500.34        390.62        35.09 o
  20   2  -8        197.22        172.42        22.89 o
  21   2  -8         52.01         38.15        12.21 o
  22   2  -8         85.68         91.55        16.78 o
  23   2  -8        107.09         73.24        15.26 o
  24   2  -8         30.89         47.30        13.73 o
  25   2  -8        413.05        384.52        30.52 o
  26   2  -8         38.49         74.77        15.26 o
  29   2  -8        155.64        183.10        30.52 o
  30   2  -8        139.49        151.06        25.94 o
  31   2  -8         41.17         36.62        15.26 o
  32   2  -8        111.08         90.03        16.78 o
  33   2  -8        410.49        378.41        33.57 o
  34   2  -8         30.24         41.20        12.21 o
  35   2  -8        290.04        288.39        24.41 o
  36   2  -8         35.49         30.33         5.86 o
  37   2  -8        107.22        123.59        13.73 o
   1   3  -8       1619.26       1649.45        82.40 o
   2   3  -8       1251.48       1882.91        91.55 o
   3   3  -8       2859.64       3077.65       109.86 o
   4   3  -8        976.07       1687.60        85.45 o
   5   3  -8       1755.11       1727.27        80.87 o
   6   3  -8        700.90        837.70        59.51 o
   7   3  -8        732.65        723.26        53.40 o
   8   3  -8         89.56        344.84        39.67 o
   9   3  -8       1498.90       1444.99        71.72 o
  10   3  -8        992.54       1203.90        67.14 o
  11   3  -8       1128.77       1309.19        68.66 o
  12   3  -8       1259.38       1312.24        68.66 o
  13   3  -8       1126.88       1116.82        45.28 o
  14   3  -8        174.23        308.34        25.63 o
  15   3  -8       1216.49       1249.46        47.57 o
  16   3  -8        443.19        467.30        29.69 o
  17   3  -8        173.78        193.72        32.81 o
  18   3  -8        730.62        674.96        50.35 o
  19   3  -8        354.05        367.73        30.52 o
  20   3  -8        390.54        415.03        33.57 o
  21   3  -8        662.35        611.87        38.15 o
  22   3  -8         73.54         90.21        12.97 o
  23   3  -8        282.38        280.12        19.74 o
  24   3  -8        209.53        198.90        16.49 o
  25   3  -8         92.18        105.28        19.84 o
  26   3  -8          3.40         18.53         9.16 o
  27   3  -8         30.02         45.34         9.71 o
  28   3  -8         41.97         51.74         9.12 o
  29   3  -8         51.69         91.45        10.63 o
  30   3  -8        798.40        657.17        35.86 o
  31   3  -8         45.47         48.23        16.02 o
   0   4  -8       2577.38       2346.77        74.77 o
   1   4  -8        926.52       1277.14        56.46 o
   2   4  -8         72.83        353.17       109.86 o
   3   4  -8        539.71        508.01        32.81 o
   4   4  -8         90.62        144.96        19.84 o
   5   4  -8        247.61        234.98        21.36 o
   6   4  -8        138.09        114.73        17.55 o
   7   4  -8         96.69         74.77        13.73 o
   8   4  -8        215.76        173.95        16.78 o
   9   4  -8         72.35         82.40        13.73 o
  10   4  -8        284.33        233.46        18.31 o
  11   4  -8        132.33        135.80        13.73 o
  12   4  -8         16.36         52.09         7.32 o
  13   4  -8        115.28        131.24        10.21 o
  14   4  -8        271.52        247.80        22.89 o
  15   4  -8        426.50        353.12        15.40 o
  16   4  -8        152.83        154.73        10.63 o
  17   4  -8         42.34         53.21         6.95 o
  24   0  -7        157.10        149.53        24.41 o
  26   0  -7       2366.85       2102.63        88.50 o
  28   0  -7         67.35         42.72        18.31 o
  30   0  -7       4229.71       3881.78       125.12 o
  32   0  -7        116.77        111.39        24.41 o
  34   0  -7         11.85         21.36        12.21 o
  36   0  -7        245.61        241.09        30.52 o
  38   0  -7        567.11        601.19        41.20 o
  22   1  -7         22.17         18.31        12.21 o
  23   1  -7        217.72        215.15        30.52 o
  24   1  -7        905.89        924.67        62.56 o
  25   1  -7        404.42        378.41        41.20 o
  26   1  -7       1417.33       1435.83        79.34 o
  27   1  -7        308.02        335.69        39.67 o
  28   1  -7         96.42         91.55        22.89 o
  29   1  -7        705.28        770.56        59.51 o
  30   1  -7        554.00        588.98        53.40 o
  31   1  -7        677.31        714.10        57.98 o
  32   1  -7        732.06        788.87        59.51 o
  33   1  -7        150.08        149.53        30.52 o
  34   1  -7         15.92         27.47        19.84 o
  35   1  -7        103.36         97.65        22.89 o
  36   1  -7        198.85        231.93        32.04 o
  37   1  -7         66.19         54.93        18.31 o
  39   1  -7        190.93        195.31        22.89 o
  40   1  -7         34.53         35.09         7.63 o
  41   1  -7         33.60         28.99         7.63 o
  15   2  -7       1847.21       1649.45        73.24 o
  16   2  -7        165.82        271.60        33.57 o
  17   2  -7       2752.88       2333.04        85.45 o
  18   2  -7       2290.72       2021.76        79.34 o
  19   2  -7       1093.24        933.82        53.40 o
  20   2  -7         78.91         58.63        12.70 o
  21   2  -7         13.67         17.02         6.47 o
  22   2  -7        266.08        225.85        19.76 o
  23   2  -7        132.26        112.90        14.99 o
  24   2  -7        110.75        100.70        14.09 o
  25   2  -7        699.01        607.40        30.79 o
  26   2  -7        149.64        182.82        22.12 o
  29   2  -7       2264.90       2781.64       106.81 o
  30   2  -7        531.55        653.07        53.40 o
  31   2  -7       1025.63       1029.95        61.03 o
  32   2  -7        281.87        321.96        33.57 o
  33   2  -7        298.11        344.84        32.04 o
  34   2  -7        162.48        163.27        21.36 o
  35   2  -7        174.65        170.90        19.84 o
  36   2  -7         15.86         26.02         6.47 o
  37   2  -7        250.12        274.65        21.36 o
  38   2  -7         96.84         97.65        12.21 o
   0   3  -7       1252.79       1440.41        79.34 o
   1   3  -7       2601.63       2501.93        71.19 o
   2   3  -7        730.16       1369.92       199.12 o
   3   3  -7       1237.42       1338.61        77.06 o
   4   3  -7        444.94        592.03        50.35 o
   5   3  -7         56.81         85.45        21.36 o
   6   3  -7        125.13         88.50        19.84 o
   7   3  -7        156.84        151.06        25.94 o
   8   3  -7        165.07        135.80        22.89 o
   9   3  -7        581.84        585.93        45.78 o
  10   3  -7         66.20        131.22        25.94 o
  11   3  -7         79.83         92.21        16.08 o
  12   3  -7        223.81        213.88        29.75 o
  13   3  -7        102.57         88.00        21.36 o
  14   3  -7         36.15         63.06        15.26 o
  15   3  -7        980.08        962.96        61.80 o
  16   3  -7         89.24        163.95        28.23 o
  17   3  -7        687.76        703.02        57.22 o
  18   3  -7        115.58        205.75        21.45 o
  19   3  -7        354.87        323.43        25.39 o
  20   3  -7        263.20        272.41        22.85 o
  21   3  -7        457.65        487.17        29.75 o
  22   3  -7         49.16        100.63        14.65 o
  23   3  -7        203.49        205.18        18.31 o
  24   3  -7         91.84        107.87        12.70 o
  25   3  -7        209.88        205.30        17.20 o
  26   3  -7         56.81         54.93        10.79 o
  27   3  -7         15.81         25.02         8.04 o
  28   3  -7        141.45        108.05        16.78 o
  29   3  -7        101.91        126.76        12.37 o
  30   3  -7         33.76         30.35         6.95 o
  31   3  -7         33.99         35.87         6.47 o
  32   3  -7        126.08         88.50        10.68 o
   1   4  -7        600.10        682.20        67.14 o
   2   4  -7       1059.22       1075.81        35.61 o
   3   4  -7        210.18        373.83        30.52 o
   4   4  -7          9.07         78.94        10.79 o
   5   4  -7         66.67         62.56        12.21 o
   6   4  -7        205.47        207.52        18.31 o
   7   4  -7         17.40          6.10         6.10 o
   8   4  -7         56.72         74.77        13.73 o
   9   4  -7        472.76        460.81        28.99 o
  10   4  -7        295.64        294.49        17.58 o
  11   4  -7         67.21         83.09         9.87 o
  12   4  -7          2.72         24.63         7.32 o
  13   4  -7         98.82        106.04        10.99 o
  14   4  -7        223.70        207.40        13.83 o
  15   4  -7        290.43        351.96        17.50 o
  16   4  -7        190.17        196.39        13.54 o
  17   4  -7        237.12        247.51        13.83 o
  18   4  -7        729.96        820.91        39.67 o
  19   4  -7        158.88        152.59        16.78 o
  20   4  -7         20.33         61.03        10.68 o
  26   0  -6        895.61        843.80        54.93 o
  28   0  -6       1668.10       1484.66        76.29 o
  30   0  -6        227.40        224.30        30.52 o
  32   0  -6       3360.02       2992.21       108.34 o
  34   0  -6        613.02        540.15        45.78 o
  36   0  -6        620.65        640.86        47.30 o
  38   0  -6         67.02         67.14        16.78 o
  40   0  -6        781.78        811.76        44.25 o
  23   1  -6         38.12         38.15        12.21 o
  24   1  -6        116.54        137.33        22.89 o
  25   1  -6        250.22        218.20        30.52 o
  26   1  -6        775.78        750.72        56.46 o
  27   1  -6        153.51        158.69        27.47 o
  28   1  -6        283.77        285.34        36.62 o
  29   1  -6        263.92        285.34        38.15 o
  30   1  -6         52.05         50.35        18.31 o
  31   1  -6        269.67        248.71        35.09 o
  32   1  -6        136.37        119.02        24.41 o
  33   1  -6        151.92        161.74        27.47 o
  34   1  -6         41.84         54.93        18.31 o
  35   1  -6         12.90         10.68        13.73 o
  36   1  -6        113.89        120.54        24.41 o
  37   1  -6          0.18         21.36        15.26 o
  38   1  -6         33.83         30.52        15.26 o
  39   1  -6         62.89         67.03        11.29 o
  40   1  -6         61.18         71.72        12.21 o
  41   1  -6         17.50         15.26         6.10 o
  16   2  -6        489.96        552.36        42.72 o
  17   2  -6       2535.64       2130.83        59.82 o
  18   2  -6        219.50        350.21        26.02 o
  19   2  -6       3081.05       2510.39        64.49 o
  20   2  -6        260.89        278.64        25.94 o
  21   2  -6       2067.73       1657.16        51.92 o
  22   2  -6        207.03        220.72        33.57 o
  23   2  -6        753.97        637.71        32.98 o
  24   2  -6        100.91        123.09        17.55 o
  25   2  -6        951.21        834.76        38.15 o
  26   2  -6        326.27        338.70        23.44 o
  27   2  -6        427.46        444.02        41.20 o
  28   2  -6        433.49        415.03        42.72 o
  29   2  -6        113.98        128.89        34.33 o
  30   2  -6         64.18         68.46        13.90 o
  31   2  -6         18.68         28.69        10.63 o
  32   2  -6          6.46         -1.53        10.68 o
  33   2  -6         19.90          9.16         7.63 o
  34   2  -6         76.39         79.34        16.78 o
  35   2  -6        244.79        286.86        27.47 o
  36   2  -6         53.10         58.34        19.84 o
  37   2  -6        291.62        343.32        24.41 o
  38   2  -6          2.09         15.26         6.10 o
   1   3  -6       1323.21       1320.19        80.11 o
   2   3  -6       1296.35       1131.38       130.46 o
   3   3  -6        111.05        233.58        83.92 o
   4   3  -6        402.22        358.74        20.50 o
   5   3  -6        184.71        262.67        22.66 o
   6   3  -6         38.99         47.30        16.78 o
   7   3  -6        189.02        169.37        24.41 o
   8   3  -6        322.15        318.90        35.09 o
   9   3  -6        494.82        445.30        33.57 o
  10   3  -6         93.03        132.52        18.34 o
  11   3  -6        249.75        283.52        24.41 o
  12   3  -6        175.31        140.31        17.20 o
  13   3  -6         55.90         38.15        12.21 o
  14   3  -6        153.50        142.97        29.75 o
  15   3  -6         10.12          1.53         9.16 o
  16   3  -6        680.79        666.93        35.51 o
  17   3  -6        204.49        241.34        22.85 o
  18   3  -6        486.63        425.54        29.92 o
  19   3  -6        693.40        667.82        36.28 o
  20   3  -6        192.82        229.11        34.33 o
  21   3  -6        507.95        540.69        43.49 o
  22   3  -6        254.95        300.37        23.83 o
  23   3  -6        169.94        197.32        18.91 o
  24   3  -6        133.34        116.45        14.99 o
  25   3  -6        160.55        175.47        27.47 o
  26   3  -6        228.00        224.72        27.47 o
  27   3  -6         68.67        111.12        14.99 o
  28   3  -6        109.77        112.02        17.55 o
  29   3  -6        307.34        340.10        20.41 o
  30   3  -6        254.79        233.62        16.18 o
  31   3  -6        178.29        208.85        14.54 o
  32   3  -6        286.07        247.25        18.31 o
  33   3  -6        109.09        115.97        12.21 o
   0   4  -6         13.25          4.58         6.10 o
   1   4  -6         83.26         87.74        10.79 o
   2   4  -6          0.52         45.63        10.68 o
   3   4  -6         29.91         48.83        12.21 o
   4   4  -6        510.03        456.23        30.52 o
   5   4  -6         87.27        160.21        19.84 o
   6   4  -6         96.85        144.96        18.31 o
   7   4  -6        449.96        427.24        28.99 o
   8   4  -6       1006.65       1009.09        32.58 o
   9   4  -6       1103.47        920.45        31.16 o
  11   4  -6        368.70        504.83        24.19 o
  12   4  -6       1801.01       1734.21        42.33 o
  13   4  -6        957.87        962.94        57.98 o
  14   4  -6        765.05        746.14        33.57 o
  15   4  -6         53.54         90.40        10.99 o
  16   4  -6        218.03        218.90        14.09 o
  17   4  -6        227.46        233.46        13.83 o
  18   4  -6        123.78        115.97        18.31 o
  19   4  -6         21.64         27.47        10.68 o
  20   4  -6         83.27        143.43        16.78 o
  21   4  -6        119.09        141.90        15.26 o
  26   0  -5       5217.77       4595.88       120.54 o
  28   0  -5         36.38         57.98        18.31 o
  30   0  -5        459.05        408.93        39.67 o
  32   0  -5        269.42        247.19        33.57 o
  34   0  -5        414.80        418.08        39.67 o
  36   0  -5         68.95         76.29        19.84 o
  38   0  -5        356.09        350.95        32.04 o
  40   0  -5         29.17         48.83        13.73 o
  42   0  -5        530.61        544.73        30.52 o
  24   1  -5        175.94        180.05        27.47 o
  25   1  -5        230.03        180.05        27.47 o
  26   1  -5         14.00         13.73        13.73 o
  27   1  -5        330.12        349.42        38.15 o
  28   1  -5       3013.76       3002.89       112.91 o
  29   1  -5        397.29        463.86        44.25 o
  30   1  -5         42.64         61.03        21.36 o
  31   1  -5         67.73         56.46        19.84 o
  32   1  -5         73.34         91.55        24.41 o
  33   1  -5        593.63        714.10        56.46 o
  34   1  -5        466.70        529.47        47.30 o
  35   1  -5        316.67        323.48        36.62 o
  36   1  -5        142.33        164.79        27.47 o
  37   1  -5         94.66        117.49        22.89 o
  38   1  -5         56.63         59.51        16.78 o
  39   1  -5        135.36        141.98        14.54 o
  40   1  -5        234.85        276.37        18.25 o
  41   1  -5        139.26        148.54        11.72 o
  17   2  -5        943.16        736.99        47.30 o
  18   2  -5        301.94        283.81        28.99 o
  19   2  -5        206.17        153.58        16.49 o
  20   2  -5         32.71         38.53        10.63 o
  21   2  -5        381.92        308.77        22.73 o
  22   2  -5        103.89        106.67        14.54 o
  23   2  -5        335.31        288.64        21.94 o
  24   2  -5         61.57         68.67        16.78 o
  25   2  -5        148.32        141.07        16.08 o
  26   2  -5        226.44        202.63        18.25 o
  27   2  -5        102.61         76.29        19.84 o
  28   2  -5        244.53        216.67        28.99 o
  29   2  -5        158.75        135.94        24.41 o
  30   2  -5        401.66        386.33        28.99 o
  31   2  -5         30.40         70.06        13.20 o
  32   2  -5         77.50         65.61        13.20 o
  33   2  -5         56.32         62.45        11.29 o
  34   2  -5         63.63         57.98        15.26 o
  35   2  -5        132.75        143.58        14.03 o
  36   2  -5         53.54         71.72        15.26 o
  37   2  -5        451.93        552.36        33.57 o
  38   2  -5        206.47        274.65        21.36 o
  39   2  -5        285.92        335.69        19.84 o
   0   3  -5       4970.66       4290.71       125.12 o
   1   3  -5        757.19       1529.65       303.65 o
   2   3  -5       1841.26       1751.57        68.66 o
   3   3  -5       1270.53       1383.53        92.69 o
   4   3  -5        522.09        534.32        48.49 o
   5   3  -5        259.53        292.32        19.62 o
   6   3  -5        347.34        320.02        20.26 o
   7   3  -5        419.47        401.34        27.50 o
   8   3  -5         57.66         88.50        15.11 o
   9   3  -5        207.33        191.45        18.86 o
  10   3  -5         58.47         60.65        11.29 o
  11   3  -5        172.21        148.68        16.86 o
  12   3  -5        428.05        309.53        25.29 o
  13   3  -5        124.32        156.11        19.06 o
  14   3  -5        448.57        426.76        29.69 o
  15   3  -5        537.93        406.25        29.30 o
  16   3  -5         82.15        142.58        18.62 o
  17   3  -5        775.20        730.66        38.84 o
  18   3  -5        122.40        167.99        20.56 o
  19   3  -5        200.05        223.48        38.91 o
  20   3  -5        497.87        451.11        72.48 o
  21   3  -5         16.95         44.25        18.31 o
  22   3  -5        198.11        188.02        39.67 o
  23   3  -5         68.61         98.37        13.90 o
  24   3  -5          7.22         24.41         9.71 o
  25   3  -5         16.03         33.26        10.63 o
  26   3  -5        161.16        165.64        18.34 o
  27   3  -5        163.63        240.19        21.02 o
  28   3  -5        454.26        461.52        26.42 o
  29   3  -5        152.89        158.78        16.02 o
  30   3  -5         26.28         38.15         7.55 o
  31   3  -5         80.92        117.23        11.29 o
  32   3  -5        597.11        505.07        28.99 o
  33   3  -5         28.49         59.51        10.68 o
   1   4  -5        274.15        262.45        24.41 o
   2   4  -5        482.65        512.69        32.04 o
   3   4  -5         89.83        138.85        18.31 o
   4   4  -5        156.00        152.59        18.31 o
   5   4  -5        151.99        138.85        18.31 o
   6   4  -5        393.03        330.73        18.67 o
   7   4  -5         77.60         80.38        10.63 o
   8   4  -5         81.03        154.64        14.65 o
   9   4  -5        372.37        340.67        20.86 o
  10   4  -5        973.66        986.48        48.06 o
  11   4  -5        659.00        635.56        26.53 o
  12   4  -5        186.41        223.76        17.55 o
  13   4  -5         88.13        136.28        14.09 o
  14   4  -5        392.38        437.92        25.94 o
  15   4  -5        461.36        456.23        25.94 o
  16   4  -5        119.41         69.99        13.73 o
  17   4  -5        101.57        108.84        10.99 o
  18   4  -5        122.80        172.42        21.36 o
  19   4  -5        136.03        212.09        22.89 o
  20   4  -5        196.12        254.82        22.89 o
  21   4  -5        165.13        160.21        16.78 o
  22   4  -5        277.60        318.90        21.36 o
  26   0  -4       3341.75       3114.27        97.65 o
  28   0  -4       1693.99       1576.21        73.24 o
  30   0  -4       6010.75       5432.05       140.38 o
  32   0  -4       1732.61       1623.51        76.29 o
  34   0  -4         47.20         45.78        15.26 o
  36   0  -4        174.56        173.95        24.41 o
  38   0  -4        224.57        247.19        28.99 o
  40   0  -4        135.69        117.49        18.31 o
  42   0  -4         13.57         24.41        10.68 o
   7   1  -4        160.75        163.27        25.94 o
   8   1  -4        385.73        305.17        33.57 o
   9   1  -4       1138.33        840.75        59.51 o
  10   1  -4       2363.38       2046.17        94.60 o
  11   1  -4       2005.08       1782.20        96.13 o
  12   1  -4        881.96        959.76        74.77 o
  13   1  -4        286.92        227.35        38.15 o
  14   1  -4        805.96        718.68        71.72 o
  15   1  -4       1027.62        903.31        83.92 o
  16   1  -4        700.95        645.44        73.24 o
  17   1  -4       1451.38       1353.44       109.86 o
  18   1  -4       5720.12       5371.02       228.88 o
  19   1  -4         81.64         88.50        36.62 o
  20   1  -4         40.37         42.72        24.41 o
  21   1  -4        250.09        167.84        50.35 o
  24   1  -4        133.85        134.28        22.89 o
  25   1  -4         62.60         85.45        19.84 o
  26   1  -4       1469.89       1480.08        73.24 o
  27   1  -4       1787.87       1713.54        80.87 o
  28   1  -4         50.23         74.77        24.41 o
  29   1  -4       1779.07       1805.09        83.92 o
  30   1  -4       3682.42       3761.24       123.59 o
  31   1  -4        756.44        770.56        59.51 o
  32   1  -4        218.44        230.40        33.57 o
  33   1  -4        168.69        169.37        28.99 o
  34   1  -4        138.15        134.28        27.47 o
  35   1  -4         62.98         51.88        16.78 o
  36   1  -4        175.74        228.88        32.04 o
  37   1  -4        154.28        157.16        24.41 o
  38   1  -4        397.08        480.64        39.67 o
  39   1  -4         47.65         52.88        10.63 o
  40   1  -4         97.86        134.95        13.54 o
  41   1  -4        159.12        208.30        19.84 o
  42   1  -4        436.90        476.07        28.99 o
  18   2  -4        202.72        172.42        22.89 o
  19   2  -4        737.33        572.20        41.20 o
  20   2  -4        221.41        177.19        18.25 o
  21   2  -4        520.21        368.09        24.75 o
  22   2  -4         26.27         45.09        10.63 o
  23   2  -4        450.74        365.11        25.34 o
  24   2  -4         78.66        100.26        19.84 o
  25   2  -4        641.04        589.07        31.23 o
  26   2  -4         61.76         91.11        14.65 o
  27   2  -4       1187.73       1100.14        64.09 o
  28   2  -4        302.65        330.77        27.80 o
  29   2  -4        327.44        342.39        27.37 o
  30   2  -4         86.69         98.81        16.08 o
  31   2  -4        153.86        145.69        17.78 o
  32   2  -4         81.97         97.46        14.99 o
  33   2  -4        163.23        171.12        18.34 o
  34   2  -4         35.83         40.69         9.53 o
  35   2  -4         98.75        100.53        12.37 o
  36   2  -4         18.73         19.84        10.68 o
  37   2  -4        191.82        210.57        21.36 o
  38   2  -4         44.72         70.19        12.21 o
  39   2  -4        282.21        318.90        21.36 o
   1   3  -4       1063.69       1013.50        42.08 o
   2   3  -4        312.79        421.16        23.45 o
   3   3  -4       1255.45       1123.29        35.48 o
   4   3  -4         90.48        346.01        36.00 o
   5   3  -4        316.73        299.55        16.92 o
   6   3  -4        178.04        206.77        16.38 o
   7   3  -4        140.21        117.98        13.21 o
   8   3  -4        224.98        222.81        17.62 o
   9   3  -4        358.21        323.85        24.82 o
  10   3  -4         39.54         33.45        15.26 o
  11   3  -4         50.72         49.45        13.73 o
  12   3  -4        202.73        167.24        18.31 o
  13   3  -4        204.61        161.51        18.91 o
  14   3  -4        409.48        445.77        30.06 o
  15   3  -4       1205.97       1231.67        48.76 o
  17   3  -4       3368.65       2967.79       126.65 o
  18   3  -4        230.42        363.61        29.30 o
  19   3  -4       1146.45       1061.04       117.49 o
  20   3  -4        568.22        540.45        79.34 o
  21   3  -4        360.95        372.33        35.86 o
  22   3  -4         88.07         84.67        27.47 o
  23   3  -4        255.86        273.25        19.02 o
  24   3  -4        112.80        171.71        15.86 o
  25   3  -4        352.60        365.57        30.52 o
  26   3  -4        366.10        449.69        28.89 o
  27   3  -4        912.12        985.68        40.36 o
  28   3  -4         68.93        232.87        21.50 o
  29   3  -4        618.95        684.04        30.62 o
  30   3  -4        225.62        293.30        18.86 o
  31   3  -4         33.49         64.23         9.71 o
  32   3  -4         97.55        102.09         9.53 o
  33   3  -4         17.44         28.99         9.16 o
  34   3  -4         53.47         56.46         9.16 o
   3   4  -4         33.66         44.25        10.68 o
   4   4  -4          9.49          6.10         6.10 o
   5   4  -4          2.65         -1.53         7.63 o
   6   4  -4          1.08          2.54         4.77 o
   7   4  -4         46.10         32.36         7.32 o
   8   4  -4        223.27        229.88        16.08 o
   9   4  -4         92.29         78.18        13.73 o
  10   4  -4        149.35        130.13        19.07 o
  11   4  -4        204.13        178.47        20.60 o
  12   4  -4        113.30        108.34        13.73 o
  13   4  -4         20.10         50.35        10.68 o
  14   4  -4        501.38        458.87        22.29 o
  15   4  -4        476.09        515.74        28.99 o
  16   4  -4        446.33        491.06        22.85 o
  17   4  -4        683.13        691.21        45.78 o
  18   4  -4        183.82        268.55        28.99 o
  19   4  -4        305.72        433.34        33.57 o
  20   4  -4        595.67        616.45        36.62 o
  21   4  -4         46.21        102.23        15.26 o
  22   4  -4         15.25         28.99         9.16 o
  23   4  -4         49.29         48.83         9.16 o
  28   0  -3        896.83        805.65        53.40 o
  30   0  -3       1591.96       1650.98        74.77 o
  32   0  -3       2031.23       2000.40        83.92 o
  34   0  -3        182.12        164.79        25.94 o
  36   0  -3        106.91        106.81        21.36 o
  38   0  -3         69.58         54.93        15.26 o
  40   0  -3         16.70          9.16         9.16 o
  42   0  -3        221.31        245.66        22.89 o
   5   1  -3        551.23        340.27        24.41 o
   6   1  -3        527.47        343.32        28.99 o
   7   1  -3       1774.24       1461.77        65.61 o
   8   1  -3       2330.53       2334.56        85.45 o
   9   1  -3        141.50        164.79        25.94 o
  10   1  -3         77.72         62.56        18.31 o
  11   1  -3       1693.89       1712.01        88.50 o
  12   1  -3       7402.60       7256.98       190.73 o
  13   1  -3       1306.93       1165.75        82.40 o
  14   1  -3       1610.18       1692.18       102.23 o
  15   1  -3       5633.42       5279.46       192.26 o
  16   1  -3       2354.77       2233.85       131.22 o
  17   1  -3        298.99        299.07        53.40 o
  18   1  -3       1136.10       1167.28       105.28 o
  19   1  -3       2475.10       2252.16       151.06 o
  20   1  -3       1648.98       1444.99       129.70 o
  21   1  -3        832.70        749.20        97.65 o
  22   1  -3        174.59        172.42        53.40 o
  23   1  -3        425.42        381.46        73.24 o
  24   1  -3       1695.68       1557.90       154.11 o
  25   1  -3       1231.57       1093.82        54.20 o
  26   1  -3        386.15        372.31        35.09 o
  27   1  -3        989.13        898.73        57.98 o
  28   1  -3        938.53        898.73        57.98 o
  29   1  -3        238.73        273.13        36.62 o
  30   1  -3        238.21        242.61        33.57 o
  31   1  -3        225.27        231.93        33.57 o
  32   1  -3        107.64         82.40        22.89 o
  33   1  -3        308.45        317.38        38.15 o
  34   1  -3        284.19        291.44        36.62 o
  35   1  -3        143.99        160.21        27.47 o
  36   1  -3        580.69        691.21        51.88 o
  37   1  -3        103.84         99.18        19.84 o
  38   1  -3          2.88         -7.62         7.62 o
  39   1  -3        232.91        266.20        18.67 o
  40   1  -3        555.90        645.43        27.12 o
  41   1  -3        178.79        203.61        13.54 o
  42   1  -3         66.76         97.65        15.26 o
  43   1  -3         53.58         99.18        13.73 o
  19   2  -3         86.21         86.97        16.78 o
  20   2  -3         88.19         91.55        16.78 o
  21   2  -3        173.02        144.96        15.62 o
  22   2  -3         17.40         19.65         8.43 o
  23   2  -3         12.20         11.74         6.95 o
  24   2  -3          4.39         11.99         7.32 o
  25   2  -3         89.06         85.71        13.90 o
  26   2  -3        114.78        123.17        23.65 o
  27   2  -3        152.82        130.94        17.58 o
  28   2  -3        127.69        119.00        21.36 o
  29   2  -3        459.64        490.15        31.71 o
  30   2  -3       1045.84       1091.24        45.77 o
  31   2  -3       1296.41       1350.59        50.09 o
  32   2  -3         50.61         82.25        14.65 o
  33   2  -3        400.69        419.63        26.97 o
  34   2  -3         20.44         33.57         9.53 o
  35   2  -3        135.05        156.94        16.02 o
  36   2  -3         52.38         55.64        10.21 o
  37   2  -3         78.86         85.45        15.26 o
  38   2  -3          1.31          3.05         6.10 o
  39   2  -3         84.64         97.65        12.21 o
   0   3  -3       1374.26       1513.65        70.19 o
   1   3  -3       1175.98       1209.18        36.10 o
   3   3  -3       2061.73       1773.32        65.75 o
   4   3  -3        697.31        923.02        42.77 o
   5   3  -3        760.84        703.16        28.74 o
   6   3  -3        171.63        331.51        22.24 o
   7   3  -3        846.70        706.09        32.28 o
   8   3  -3         40.23        126.24        15.03 o
   9   3  -3       1188.17       1024.92        35.48 o
  11   3  -3       1683.55       1347.07        42.12 o
  12   3  -3        155.42        234.33        22.89 o
  13   3  -3       1645.00       1370.11        50.16 o
  14   3  -3        207.73        375.20        28.96 o
  15   3  -3        625.21        566.51        34.07 o
  16   3  -3         83.75        139.97        28.99 o
  17   3  -3        428.54        442.97        29.62 o
  18   3  -3        523.59        498.15        32.62 o
  19   3  -3        176.22        212.00        22.85 o
  20   3  -3        320.78        348.11        22.18 o
  21   3  -3        418.01        477.07        25.13 o
  22   3  -3         11.26         82.48        13.66 o
  23   3  -3        472.59        494.00        24.98 o
  24   3  -3         90.50        139.30        18.25 o
  25   3  -3        191.72        201.86        21.94 o
  26   3  -3         87.74        182.23        22.10 o
  27   3  -3       1130.12       1222.82        44.77 o
  28   3  -3        741.56        975.92        38.80 o
  29   3  -3        671.76        752.48        32.31 o
  30   3  -3         23.19         66.44        15.26 o
  31   3  -3        153.82        172.48        14.03 o
  32   3  -3         91.53        120.54        10.63 o
  33   3  -3         74.56        111.39        13.73 o
  34   3  -3         72.21         85.45        10.68 o
   3   4  -3         30.44         47.30        12.21 o
   4   4  -3          9.14         10.68         6.10 o
   5   4  -3         92.19         77.67         9.12 o
   6   4  -3         23.02         16.78         6.10 o
   7   4  -3         39.48         25.19         6.21 o
   8   4  -3        199.37        150.12        13.20 o
   9   4  -3         91.68         88.18        10.63 o
  10   4  -3        238.06        244.15        26.70 o
  11   4  -3        384.76        331.11        24.41 o
  12   4  -3         27.02         71.11        11.44 o
  13   4  -3        109.93        109.86        13.73 o
  14   4  -3        226.38        198.36        18.31 o
  15   4  -3        211.02        245.23        16.87 o
  16   4  -3        371.47        291.44        30.52 o
  17   4  -3         96.39        115.97        19.84 o
  18   4  -3        301.67        358.58        30.52 o
  19   4  -3         39.54         77.82        16.78 o
  20   4  -3         86.62        163.27        21.36 o
  21   4  -3        361.34        314.33        24.41 o
  22   4  -3        100.89         99.18        13.73 o
  23   4  -3        217.74        215.15        18.31 o
  24   4  -3        172.00        132.75        12.21 o
   6   0  -2       2876.58       3555.25       106.81 o
   8   0  -2        160.83        155.64        24.41 o
  10   0  -2        424.14        424.19        50.35 o
  12   0  -2       3018.13       3366.04       138.85 o
  14   0  -2       1672.26       1896.64       117.49 o
  16   0  -2       1113.79       1147.44       102.23 o
  18   0  -2        496.66        582.88        80.87 o
  20   0  -2       2285.26       2369.66       169.37 o
  28   0  -2       8194.81       7632.34       154.11 o
  30   0  -2        476.51        428.77        38.15 o
  32   0  -2       1022.26       1025.38        59.51 o
  34   0  -2       2004.15       2018.71        83.92 o
  36   0  -2         37.29         41.20        15.26 o
  38   0  -2        194.88        224.30        27.47 o
  40   0  -2        442.76        494.38        38.15 o
  42   0  -2         64.57         62.56        12.21 o
  44   0  -2        360.37        469.96        24.41 o
   3   1  -2       7388.07       7011.31        96.13 o
   4   1  -2       4386.08       4580.62        85.45 o
   5   1  -2       1111.29        997.91        44.25 o
   6   1  -2       3930.33       4193.05        99.18 o
   7   1  -2       1039.56        924.67        50.35 o
   8   1  -2        585.10        608.82        45.78 o
   9   1  -2       2036.70       1873.75        85.45 o
  10   1  -2       4284.50       4626.40       137.33 o
  11   1  -2       1792.46       1831.03        91.55 o
  12   1  -2          5.83         16.78        10.68 o
  13   1  -2       1890.53       1843.24       102.23 o
  14   1  -2       1485.22       1525.86        99.18 o
  15   1  -2        604.58        617.97        65.61 o
  16   1  -2        350.56        410.46        56.46 o
  17   1  -2       1458.18       1298.50       103.76 o
  18   1  -2       2552.67       2535.97       148.01 o
  19   1  -2         16.61         47.30        27.47 o
  20   1  -2        187.71        184.63        45.78 o
  21   1  -2        476.89        437.92        71.72 o
  22   1  -2       1540.22       1403.79       132.75 o
  23   1  -2        494.84        407.40        73.24 o
  24   1  -2         62.99         97.65        41.20 o
  25   1  -2        266.77        226.89        23.87 o
  26   1  -2       1223.49       1071.58        53.04 o
  27   1  -2        791.66        700.23        44.91 o
  28   1  -2        614.03        554.92        39.96 o
  29   1  -2        873.42        819.39        56.46 o
  30   1  -2        445.30        427.24        41.20 o
  31   1  -2        502.03        476.04        60.27 o
  32   1  -2        517.81        498.61        64.85 o
  33   1  -2         37.25         46.66        13.73 o
  34   1  -2        160.48        171.54        21.36 o
  35   1  -2         16.98         27.56         8.75 o
  36   1  -2         24.50         22.48         8.04 o
  37   1  -2        282.05        302.92        23.18 o
  38   1  -2        427.65        527.18        28.45 o
  39   1  -2        121.18        150.45        14.30 o
  40   1  -2          1.73         -3.05         6.10 o
  41   1  -2         94.39        111.39        16.78 o
  42   1  -2        260.13        309.75        25.94 o
  43   1  -2        129.15        158.69        16.78 o
  19   2  -2        872.97        799.55        44.25 o
  20   2  -2        111.12        141.90        19.84 o
  21   2  -2        364.21        321.96        30.52 o
  22   2  -2        280.31        250.87        21.63 o
  23   2  -2         53.12         56.92         9.87 o
  24   2  -2         44.19         34.36         8.19 o
  25   2  -2          2.76          4.15         5.72 o
  26   2  -2         17.48         29.95        13.73 o
  27   2  -2        454.43        424.41        29.98 o
  28   2  -2        786.33        777.88        39.75 o
  29   2  -2        491.80        463.97        30.15 o
  30   2  -2         35.17         54.93        12.95 o
  31   2  -2        180.32        189.41        26.70 o
  32   2  -2        355.51        355.98        20.84 o
  33   2  -2        128.52        166.88        19.07 o
  34   2  -2        184.53        181.41        17.78 o
  35   2  -2        172.97        191.52        17.26 o
  36   2  -2         15.97         31.62         8.63 o
  37   2  -2        184.67        211.37        15.62 o
  38   2  -2         45.77         70.19        12.21 o
  39   2  -2        279.80        300.59        19.84 o
   1   3  -2       1305.60       1155.15        49.59 o
   3   3  -2       1272.70        996.47        32.57 o
   5   3  -2        310.62        258.24        17.58 o
   6   3  -2        225.54        234.21        16.33 o
   7   3  -2        334.73        268.80        18.37 o
   8   3  -2        237.34        270.69        18.60 o
   9   3  -2       1173.37        944.57        33.67 o
  10   3  -2        140.21        187.27        16.82 o
  11   3  -2        913.04        741.70        30.54 o
  12   3  -2        144.92        195.14        17.28 o
  13   3  -2        441.57        366.55        21.98 o
  14   3  -2        467.71        497.39        26.27 o
  15   3  -2       1175.22       1098.04        38.40 o
  16   3  -2        564.57        631.07        30.76 o
  17   3  -2        997.34       1049.05        37.47 o
  18   3  -2         46.65         84.24        15.03 o
  19   3  -2        141.19        125.29        14.22 o
  20   3  -2          3.49         17.00         8.39 o
  21   3  -2        112.57        128.44        13.75 o
  22   3  -2         65.19         49.45         9.21 o
  23   3  -2        307.51        314.71        26.29 o
  24   3  -2         58.79        114.52        17.58 o
  25   3  -2        511.48        601.52        34.32 o
  26   3  -2        248.85        338.91        25.83 o
  27   3  -2        466.74        603.43        32.31 o
  28   3  -2        362.04        412.74        26.29 o
  29   3  -2        602.27        699.65        30.62 o
  30   3  -2        155.66        157.34        14.99 o
  31   3  -2         33.03         63.10         9.12 o
  32   3  -2         33.45         35.09         9.16 o
  33   3  -2        103.92        106.81        13.73 o
  34   3  -2         57.01         76.29        10.68 o
   2   4  -2        397.05        282.28        24.41 o
   3   4  -2        137.33        120.54        18.31 o
   4   4  -2         12.97         18.31         9.16 o
   5   4  -2         49.65         35.09        10.68 o
   6   4  -2         12.94         16.78         6.10 o
   7   4  -2        109.75        100.71        16.78 o
   8   4  -2        209.93        239.42        15.76 o
   9   4  -2         73.70         68.87        12.97 o
  10   4  -2         39.77         60.84         9.53 o
  11   4  -2         26.96         36.62         7.32 o
  12   4  -2         14.52          6.10        10.68 o
  13   4  -2        158.57        140.93        12.94 o
  14   4  -2         65.04         96.13        19.84 o
  15   4  -2          9.27         67.14        16.78 o
  16   4  -2        499.32        584.40        41.20 o
  17   4  -2        369.52        450.13        35.09 o
  18   4  -2         20.23         65.61        15.26 o
  19   4  -2         53.21         77.82        15.26 o
  20   4  -2        260.81        273.13        24.41 o
  21   4  -2         23.99         22.89        10.68 o
  22   4  -2         12.76         22.89         7.63 o
  23   4  -2         70.32         59.51         9.16 o
  24   4  -2        209.70        196.84        15.26 o
   4   0  -1       1297.75       1383.95        48.83 o
   6   0  -1      11141.25      11425.62       164.79 o
   8   0  -1       2986.95       2867.09        96.13 o
  10   0  -1      11226.94      11219.62       216.67 o
  12   0  -1        143.44        160.21        33.57 o
  14   0  -1       6283.99       7189.84       215.15 o
  16   0  -1        745.45        830.07        83.92 o
  18   0  -1       4473.18       4542.48       210.57 o
  20   0  -1        228.35        283.81        59.51 o
  22   0  -1       3821.46       4074.04       238.03 o
  24   0  -1         56.89         64.09        33.57 o
  28   0  -1        579.48        607.29        42.72 o
  30   0  -1       4697.77       4342.59       119.02 o
  32   0  -1        169.94        137.33        22.89 o
  34   0  -1         23.80          9.16        10.68 o
  36   0  -1        269.91        282.28        30.52 o
  38   0  -1        764.31        845.32        50.35 o
  40   0  -1         30.47         59.51        16.78 o
  42   0  -1        410.02        416.56        28.99 o
  44   0  -1        150.57        222.78        18.31 o
   0   1  -1        851.61        633.23        42.72 o
   1   1  -1        308.17        230.40        24.41 o
   2   1  -1       8287.06       8351.01       135.80 o
   3   1  -1       8589.70       7581.98       128.17 o
   4   1  -1       4146.01       3337.32       105.28 o
   5   1  -1        306.67        318.23        19.33 o
   6   1  -1        221.55        204.04        15.40 o
   7   1  -1        177.97        126.65        21.36 o
   8   1  -1        132.10        123.59        22.89 o
   9   1  -1        929.58        801.07        54.93 o
  10   1  -1        153.26        186.15        28.99 o
  11   1  -1         94.77         99.18        24.41 o
  12   1  -1        934.73        929.25        68.66 o
  13   1  -1       1938.35       2044.65       108.34 o
  14   1  -1       3838.55       4627.92       167.84 o
  15   1  -1          7.58          6.10        18.31 o
  16   1  -1       1698.65       1766.94       112.91 o
  17   1  -1       1614.42       1493.81       109.86 o
  18   1  -1        266.11        323.48        56.46 o
  19   1  -1       1306.62       1329.02       112.91 o
  20   1  -1       2596.29       2458.16       160.21 o
  21   1  -1        963.46        828.54        96.13 o
  22   1  -1        385.80        445.55        76.29 o
  23   1  -1         62.61         77.82        36.62 o
  24   1  -1        376.27        308.22        67.14 o
  25   1  -1        422.39        344.84        77.82 o
  26   1  -1        613.42        599.54        39.24 o
  27   1  -1       1625.90       1442.31        61.74 o
  28   1  -1       2487.03       2383.14        80.26 o
  29   1  -1        164.32        156.66        19.84 o
  30   1  -1       1470.80       1389.35        99.94 o
  31   1  -1       1470.52       1447.72       120.54 o
  32   1  -1        467.39        467.29        44.25 o
  33   1  -1         73.72         69.96        13.20 o
  34   1  -1        471.39        499.83        45.01 o
  35   1  -1        100.78        109.99        13.54 o
  36   1  -1         50.54         62.76        11.46 o
  37   1  -1         14.50         16.89         7.94 o
  38   1  -1        270.15        337.42        17.81 o
  39   1  -1        135.27        123.59        19.84 o
  40   1  -1        263.71        323.48        30.52 o
  41   1  -1         16.81         -1.53         7.63 o
  42   1  -1         18.65         18.31         9.16 o
  43   1  -1        113.03        140.38        16.78 o
  20   2  -1          0.63         30.76         9.87 o
  21   2  -1        104.34         80.75        12.37 o
  22   2  -1        399.17        308.77        22.73 o
  23   2  -1        335.88        291.29        23.03 o
  24   2  -1          1.31         64.76        13.45 o
  25   2  -1       1269.21       1126.60        46.06 o
  26   2  -1        102.78        195.07        21.94 o
  27   2  -1       3253.74       3211.58       128.17 o
  28   2  -1         88.28        234.12        25.34 o
  29   2  -1       1699.80       1702.13        56.07 o
  30   2  -1        184.64        235.75        22.66 o
  31   2  -1        247.39        233.23        17.58 o
  32   2  -1        127.77        114.29        14.54 o
  33   2  -1        247.19        255.43        21.02 o
  34   2  -1        185.87        205.37        18.34 o
  35   2  -1        113.94        138.87        15.11 o
  36   2  -1          4.25         26.23         8.43 o
  37   2  -1        289.59        308.06        18.25 o
  38   2  -1         48.01         86.14        10.21 o
   0   3  -1         71.54        111.39        21.36 o
   1   3  -1        315.20        328.26        66.37 o
   2   3  -1        794.46        601.19        44.25 o
   3   3  -1        190.92        263.03        28.99 o
   4   3  -1         44.84         67.00         9.32 o
   5   3  -1         73.42         66.55        15.33 o
   6   3  -1         89.93        101.33        11.72 o
   7   3  -1        373.00        351.84        19.97 o
   8   3  -1        162.84        141.93        15.10 o
   9   3  -1        287.98        261.08        17.71 o
  10   3  -1        143.04        129.97        14.68 o
  11   3  -1         28.17          8.61         6.62 o
  12   3  -1        156.59        115.20        12.61 o
  13   3  -1         99.32        100.21        12.25 o
  14   3  -1        122.60        125.68        13.87 o
  15   3  -1        396.29        329.75        20.87 o
  16   3  -1         79.89        104.22        13.43 o
  17   3  -1        628.73        608.32        28.28 o
  18   3  -1        141.19        184.40        16.96 o
  19   3  -1        178.25        195.88        16.61 o
  20   3  -1         90.74        125.44        13.75 o
  21   3  -1         66.83         98.67        12.49 o
  22   3  -1         53.57         59.02        17.55 o
  23   3  -1        108.98        131.11        17.78 o
  24   3  -1        122.39        131.11        17.78 o
  25   3  -1        176.53        184.20        19.33 o
  26   3  -1          8.71         65.23        13.90 o
  27   3  -1        551.42        630.49        32.31 o
  28   3  -1         52.72        108.57        14.99 o
  29   3  -1        496.96        594.89        28.58 o
  30   3  -1        207.86        257.06        18.25 o
  31   3  -1        289.90        328.50        18.67 o
  32   3  -1        163.91        175.68        12.09 o
  33   3  -1         90.03        123.59        15.26 o
  34   3  -1         53.84         59.51        10.68 o
   1   4  -1        636.89        686.64        39.67 o
   2   4  -1        738.15        834.64        44.25 o
   3   4  -1        372.03        422.66        33.57 o
   4   4  -1         67.17        210.57        24.41 o
   5   4  -1         38.87         73.24        15.26 o
   6   4  -1        132.39        149.53        19.84 o
   7   4  -1         17.53         27.47        10.68 o
   8   4  -1          6.92         38.15        13.73 o
   9   4  -1        469.56        399.77        33.57 o
  10   4  -1        462.76        418.65        22.12 o
  11   4  -1         55.07         78.98        10.63 o
  12   4  -1         88.02        106.81        19.84 o
  13   4  -1         63.80        108.34        21.36 o
  14   4  -1        824.40        822.44        48.83 o
  15   4  -1        207.45        302.12        30.52 o
  16   4  -1        127.41        260.92        28.99 o
  17   4  -1        565.34        556.94        39.67 o
  18   4  -1        383.44        433.34        32.04 o
  19   4  -1        109.39        100.71        16.78 o
  20   4  -1        140.44        148.01        18.31 o
  21   4  -1        125.57        115.97        15.26 o
  22   4  -1         77.54        128.17        15.26 o
  23   4  -1         44.06         51.88         9.16 o
  24   4  -1         51.67         71.72         9.16 o
   4   0   0       2250.93       2377.29        56.46 o
   6   0   0          3.70        -10.68        10.68 o
   8   0   0       3374.29       3257.70        99.18 o
  10   0   0          3.73        -19.84        19.84 o
  12   0   0       1733.76       1756.26        96.13 o
  14   0   0         22.43         13.73        18.31 o
  16   0   0       7520.02       8187.75       253.29 o
  18   0   0          8.63         -3.05        22.89 o
  20   0   0       7094.37       7635.39       289.91 o
  22   0   0          3.20         -6.10        25.94 o
  24   0   0       4235.83       4664.54       270.08 o
  26   0   0          0.81         -1.53        25.94 o
  28   0   0       1851.48       1975.98        76.29 o
  30   0   0         61.58         82.40        19.84 o
  32   0   0        790.43        880.42        54.93 o
  34   0   0          2.05          1.53        10.68 o
  36   0   0        640.62        698.84        47.30 o
  38   0   0          2.27         -1.53        10.68 o
  40   0   0       1776.91       2162.14        73.24 o
  42   0   0          1.77         -3.05         7.63 o
  44   0   0       1427.32       1971.41        51.88 o
   1   1   0        123.94        120.18        14.54 o
   2   1   0      10894.01       8769.87       321.96 o
   3   1   0      51679.79      43772.17      1656.32 o
   4   1   0       6326.68       6920.02       104.41 o
   6   1   0        279.39        241.09        28.99 o
   7   1   0          3.00         12.21        12.21 o
   8   1   0       1836.45       1889.01        80.87 o
   9   1   0        309.84        262.45        32.04 o
  10   1   0       1515.43       1272.56        73.24 o
  11   1   0       2533.47       2447.47       108.34 o
  12   1   0        423.78        532.52        53.40 o
  13   1   0          2.79         18.31        16.78 o
  14   1   0        110.61        135.80        32.04 o
  15   1   0       1045.85       1057.42        85.45 o
  16   1   0        499.12        543.21        64.09 o
  17   1   0       3773.32       3674.26       170.90 o
  18   1   0       1384.39       1473.98       111.39 o
  19   1   0        229.61        224.30        47.30 o
  20   1   0        763.94        836.17        93.08 o
  21   1   0        126.42        207.52        53.40 o
  22   1   0         50.73         28.99        32.04 o
  23   1   0        151.42        166.32        48.83 o
  24   1   0          1.08          7.63        19.84 o
  25   1   0        211.62        163.27        48.83 o
  26   1   0          0.75          0.06         9.88 o
  27   1   0          0.50         10.37         6.76 o
  28   1   0         41.24         70.51        13.38 o
  29   1   0       1621.52       1520.44        61.03 o
  30   1   0       1862.60       1876.91        54.93 o
  31   1   0       1927.20       1864.66        82.40 o
  32   1   0        816.73        892.28        52.64 o
  33   1   0        194.15        173.67        17.78 o
  34   1   0          0.01         -9.92         9.92 o
  35   1   0        132.37        161.85        13.43 o
  36   1   0         79.25         76.46         9.08 o
  37   1   0         79.95         82.32        17.55 o
  38   1   0         27.71         25.75         8.43 o
  39   1   0         18.63         24.13         8.43 o
  40   1   0          0.57          0.00         9.16 o
  41   1   0         85.29         69.00        22.12 o
  42   1   0         12.79         10.68         7.63 o
  43   1   0          3.06         21.36         7.63 o
   0   2   0       1410.95       1960.73       119.02 o
   1   2   0       3441.32       3274.49       144.96 o
   2   2   0       2650.21       2781.64       131.22 o
   3   2   0        657.23        878.89        74.77 o
   4   2   0         17.46         97.65        27.47 o
   5   2   0        823.81        753.77        64.09 o
   6   2   0         44.74        114.44        25.94 o
   7   2   0       1547.10       1333.60        80.87 o
   8   2   0        427.98        506.58        50.35 o
   9   2   0       1600.86       1461.77        88.50 o
  10   2   0        618.30        651.54        64.09 o
  11   2   0       5657.26       4597.41       166.32 o
  12   2   0       2916.11       2682.46       129.70 o
  13   2   0       4392.36       3590.34       155.64 o
  14   2   0       1375.29       1130.66        91.55 o
  15   2   0       2687.05       1979.04       125.12 o
  16   2   0         80.23        138.85        36.62 o
  17   2   0         58.23         91.55        32.04 o
  18   2   0       2632.75       2151.46       143.43 o
  19   2   0        288.27        245.66        51.88 o
  20   2   0        138.91        120.25        13.02 o
  21   2   0        148.67        127.20        14.54 o
  22   2   0          0.34         18.01         8.04 o
  23   2   0        576.18        498.31        28.89 o
  24   2   0         89.32        102.23        22.89 o
  25   2   0        841.03        822.44        57.98 o
  26   2   0        616.83        623.81        38.15 o
  27   2   0       1519.87       1423.45        54.93 o
  28   2   0       1648.33       1764.77        57.06 o
  29   2   0        777.44        772.21        31.07 o
  30   2   0        538.37        525.04        31.23 o
  31   2   0        477.87        505.20        30.15 o
  32   2   0         56.37         42.26         9.53 o
  33   2   0        446.63        455.91        26.91 o
  34   2   0          0.00         43.21        11.29 o
  35   2   0        776.67        845.11        32.89 o
  36   2   0         96.93        143.96        13.45 o
  37   2   0        265.22        276.03        16.70 o
  38   2   0          6.80         22.76         9.16 o
  40   2   0         18.82         16.78         6.10 o
   1   3   0        823.66        739.41        33.45 o
   3   3   0       1320.14       1147.97        41.91 o
   4   3   0        224.61        427.13        31.82 o
   5   3   0         56.11         60.32        16.02 o
   6   3   0        222.73        178.00        13.87 o
   7   3   0         39.90         23.54         9.20 o
   8   3   0        179.12        154.36        13.24 o
   9   3   0        203.82        193.32        15.48 o
  10   3   0        672.84        601.40        26.70 o
  11   3   0         20.78         85.21        11.65 o
  12   3   0          0.01         60.14        10.91 o
  13   3   0       1774.48       1509.74        41.95 o
  14   3   0        497.69        544.32        33.71 o
  15   3   0       1069.96        918.65        33.64 o
  16   3   0        591.21        489.23        28.55 o
  17   3   0         51.83         53.40        10.50 o
  18   3   0         13.91         -0.26         6.20 o
  19   3   0          0.13         11.65         6.94 o
  20   3   0         18.69         11.19         7.05 o
  21   3   0          1.32         -6.01        11.44 o
  22   3   0         52.92         65.75        12.95 o
  23   3   0         75.59         97.68        15.11 o
  24   3   0         12.04          3.05         7.32 o
  25   3   0         26.02         33.23         9.92 o
  26   3   0         55.16         53.08        10.99 o
  27   3   0          3.95          5.90         8.39 o
  28   3   0         34.33         45.10        14.50 o
  29   3   0          0.38         22.12         7.55 o
  30   3   0         26.11         10.55         6.21 o
  31   3   0         19.06         36.49         6.95 o
  32   3   0         56.23         47.30        10.68 o
  33   3   0          3.02         15.26         7.63 o
  34   3   0          0.31         -1.53         4.58 o
   0   4   0       1698.14       2095.00        67.14 o
   1   4   0        683.17        790.97       154.87 o
   3   4   0        378.41        526.42        38.15 o
   4   4   0       1248.95       1139.82        53.40 o
   5   4   0         44.05        199.89        28.99 o
   6   4   0         53.36        146.48        21.36 o
   7   4   0        463.49        376.89        32.04 o
   8   4   0        383.77        373.83        33.57 o
   9   4   0         91.08        143.43        22.89 o
  10   4   0        181.54        280.76        28.99 o
  11   4   0        677.07        624.08        42.72 o
  12   4   0        749.70        723.26        45.78 o
  13   4   0         44.68         71.72        18.31 o
  14   4   0          4.82         56.46        15.26 o
  15   4   0         63.63         54.93        12.21 o
  16   4   0        101.86        114.44        16.78 o
  17   4   0        139.45         96.13        15.26 o
  18   4   0         32.22         22.89        10.68 o
  19   4   0          8.45         22.89         9.16 o
  20   4   0        476.95        527.95        32.04 o
  21   4   0         66.72         86.97        13.73 o
  22   4   0          2.05         36.62         9.16 o
  23   4   0        173.48        175.47        15.26 o
  24   4   0        240.89        242.61        15.26 o
   2   0   1       9773.94      12611.21       103.76 o
   4   0   1       1296.31       1422.10        45.78 o
   6   0   1      11122.54      11060.94       154.11 o
   8   0   1       2990.35       3031.88        97.65 o
  10   0   1      11221.45      10972.44       207.52 o
  12   0   1        143.43        131.22        27.47 o
  14   0   1       6285.60       7298.17       210.57 o
  16   0   1        741.61        822.44        83.92 o
  18   0   1       4472.25       4473.81       201.41 o
  20   0   1        231.05        335.69        62.56 o
  22   0   1       3821.46       4301.39       236.51 o
  24   0   1         57.04        132.75        51.88 o
  26   0   1        230.45        202.94        59.51 o
  28   0   1        575.11        601.19       112.91 o
  30   0   1       4685.36       4211.37       117.49 o
  32   0   1        172.76        167.84        25.94 o
  34   0   1         32.51         32.04        15.26 o
  36   0   1        268.21        288.39        30.52 o
  38   0   1        759.90        869.74        50.35 o
  40   0   1         30.82         35.09        15.26 o
  42   0   1        410.89        419.61        28.99 o
  44   0   1        150.30        205.99        18.31 o
   0   1   1        909.00        765.98        53.40 o
   1   1   1        290.17        212.90        19.94 o
   2   1   1       8282.19       8576.46       125.89 o
   3   1   1       8682.09       7782.32       186.92 o
   4   1   1       4011.76       3382.82       119.02 o
   5   1   1        320.53        340.27        41.20 o
   6   1   1        220.03        194.73        15.14 o
   7   1   1        190.53        111.82        29.75 o
   8   1   1        156.51        105.44        28.99 o
   9   1   1        899.84        743.09        56.46 o
  10   1   1        153.44        170.90        28.99 o
  11   1   1         85.82         96.13        22.89 o
  12   1   1        963.10        991.81        73.24 o
  13   1   1       1921.92       1946.99       105.28 o
  14   1   1       3831.33       4426.51       163.27 o
  15   1   1          9.46         42.72        24.41 o
  16   1   1       1680.29       1669.29       109.86 o
  17   1   1       1646.79       1634.19       114.44 o
  18   1   1        269.10        331.11        56.46 o
  19   1   1       1307.30       1344.28       112.91 o
  20   1   1       2588.59       2629.05       161.74 o
  21   1   1        963.72        810.23        94.60 o
  22   1   1        383.87        442.50        74.77 o
  23   1   1         63.20         61.03        38.15 o
  24   1   1        384.82        357.05        71.72 o
  25   1   1        413.31        338.74        74.77 o
  26   1   1        617.78        631.03        41.45 o
  27   1   1       1637.74       1526.63        69.43 o
  28   1   1       2488.39       2365.18        83.35 o
  29   1   1        162.03        172.38        29.75 o
  30   1   1       1474.24       1449.36        48.23 o
  31   1   1       1442.83       1406.98        73.24 o
  32   1   1        482.61        504.45        29.30 o
  33   1   1         74.45         88.42        17.55 o
  34   1   1        472.68        501.26        28.45 o
  35   1   1        102.89         97.82        12.81 o
  36   1   1         47.34         40.31        10.21 o
  37   1   1         12.89         15.45         8.43 o
  38   1   1        271.86        340.80        21.63 o
  39   1   1        133.57        129.70        13.45 o
  40   1   1        264.10        310.83        18.67 o
  41   1   1         17.73         21.41         5.86 o
  42   1   1         19.95         18.31         9.16 o
  43   1   1        111.80        119.02        13.73 o
   1   2   1        823.11        788.38        53.20 o
   2   2   1        427.22        573.16        55.69 o
   3   2   1       1507.58       1373.41        72.07 o
   4   2   1        388.99        561.52        64.09 o
   5   2   1       1189.27        961.29        80.87 o
   6   2   1        313.90        303.65        45.78 o
   7   2   1        886.05        717.25        46.92 o
   8   2   1         13.14         35.09        18.31 o
   9   2   1        578.84        476.07        56.46 o
  10   2   1        114.67        134.28        28.99 o
  11   2   1        587.92        512.69        57.98 o
  12   2   1        157.93        151.06        33.57 o
  13   2   1        542.03        416.56        56.46 o
  14   2   1          3.30         54.93        28.99 o
  15   2   1       1023.72        825.49        82.40 o
  16   2   1       1281.69       1171.86       102.23 o
  17   2   1       3905.69       3549.14       181.58 o
  18   2   1       1295.52       1353.44       119.02 o
  19   2   1        864.35        672.90        83.92 o
  20   2   1          0.62         12.29        10.05 o
  21   2   1        106.61         89.60        11.90 o
  22   2   1        411.42        257.31        28.05 o
  23   2   1        328.01        248.14        27.48 o
  24   2   1          1.22         13.73        13.73 o
  25   2   1       1275.97       1141.34        67.14 o
  26   2   1        105.71        143.23        20.50 o
  27   2   1       3232.40       3340.26        81.41 o
  28   2   1         89.35        230.94        37.53 o
  29   2   1       1711.79       1772.45        55.49 o
  30   2   1        193.47        256.34        22.66 o
  31   2   1        224.39        232.07        20.41 o
  32   2   1        128.16        143.69        16.18 o
  33   2   1        271.57        269.33        20.50 o
  34   2   1        180.34        195.15        16.70 o
  35   2   1        111.57        120.37        12.95 o
  36   2   1          4.13         15.14         6.95 o
  37   2   1        286.98        286.86        24.41 o
  38   2   1         48.95         82.40        13.73 o
  39   2   1        188.69        228.88        21.36 o
  40   2   1         11.65         13.73         6.10 o
   0   3   1         67.39        106.81        19.84 o
   1   3   1        335.97        362.40        61.03 o
   2   3   1        795.15        645.14        52.64 o
   3   3   1        174.08        276.18        32.04 o
   4   3   1         41.31         62.64        14.50 o
   5   3   1         69.04         88.98        14.30 o
   6   3   1         90.47        135.11        30.52 o
   7   3   1        373.17        378.28        26.42 o
   8   3   1        168.42        152.76        13.87 o
   9   3   1        278.49        268.35        17.06 o
  10   3   1        144.24        144.84        13.38 o
  11   3   1         33.44         20.94         6.93 o
  12   3   1        150.34        103.47        11.38 o
  13   3   1        110.56        125.75        12.54 o
  14   3   1        124.02        110.66        12.77 o
  15   3   1        396.19        330.30        20.64 o
  16   3   1         78.85         90.47        11.88 o
  17   3   1        629.57        606.07        27.16 o
  18   3   1        139.42        167.35        15.70 o
  19   3   1        170.91        166.43        22.12 o
  20   3   1         93.39        122.33        17.78 o
  21   3   1         73.32         76.94        13.45 o
  22   3   1         54.99         38.42        11.72 o
  23   3   1        103.53        119.99        16.70 o
  24   3   1        125.49        143.45        17.26 o
  25   3   1        173.68        179.25        18.86 o
  26   3   1          8.35         47.83        12.37 o
  27   3   1        549.38        644.67        31.23 o
  28   3   1         50.22         85.35        12.37 o
  29   3   1        498.28        573.25        26.91 o
  30   3   1        211.00        262.72        25.18 o
  31   3   1        283.73        310.15        19.07 o
  32   3   1        166.37        198.36        19.84 o
  33   3   1         95.41         82.40        12.21 o
  34   3   1         55.24         35.09         7.63 o
   1   4   1        624.86        643.40        27.50 o
   2   4   1        762.84        769.37        57.98 o
   3   4   1        359.27        431.82        33.57 o
   4   4   1         66.74        196.84        25.94 o
   5   4   1         32.92         51.88        13.73 o
   6   4   1        132.23        173.95        19.84 o
   7   4   1         18.45         22.89        10.68 o
   8   4   1          6.96         38.15        12.21 o
   9   4   1        470.28        382.99        32.04 o
  10   4   1        461.80        407.40        33.57 o
  11   4   1         55.45         77.82        16.78 o
  12   4   1         86.56         79.34        15.26 o
  13   4   1         60.18         82.40        16.78 o
  14   4   1        838.67        788.87        45.78 o
  15   4   1        207.82        279.23        28.99 o
  16   4   1        128.73        236.51        25.94 o
  17   4   1        557.10        495.90        35.09 o
  18   4   1        382.59        384.52        28.99 o
  19   4   1        101.85        102.23        15.26 o
  20   4   1        139.70        148.01        16.78 o
  21   4   1        132.11        111.39        13.73 o
  22   4   1         83.30        138.85        13.73 o
  23   4   1         46.41         53.40         9.16 o
  24   4   1         51.30         73.24         9.16 o
   0   0   2       1576.56       1795.93        47.30 o
   2   0   2       1516.69       1838.66        53.40 o
   4   0   2      19240.17      25300.78       901.78 o
   6   0   2       2877.27       3466.75        91.55 o
   8   0   2        168.29        204.46        30.52 o
  10   0   2        424.11        433.34        44.25 o
  12   0   2       3027.75       3190.57       126.65 o
  14   0   2       1672.00       1916.48       108.34 o
  16   0   2       1115.87       1246.63        94.60 o
  18   0   2        496.43        608.82        76.29 o
  20   0   2       2280.96       2378.81       158.69 o
  22   0   2        779.91       1049.79       114.44 o
  24   0   2       1682.98       1573.16       157.16 o
  26   0   2       1095.12       1264.94       151.06 o
  28   0   2       8187.88       7771.19       181.58 o
  30   0   2        479.56        503.53       106.81 o
  32   0   2       1023.84       1055.89        61.03 o
  34   0   2       2001.54       2107.21        82.40 o
  36   0   2         38.05         62.56        15.26 o
  38   0   2        194.71        239.56        25.94 o
  40   0   2        440.80        521.84        35.09 o
  42   0   2         64.43         77.82        13.73 o
  44   0   2        358.16        485.22        25.94 o
   1   1   2      20111.50      19063.54       200.65 o
   2   1   2      23994.12      25350.35       278.47 o
   3   1   2       7406.31       7078.45       181.58 o
   4   1   2       4389.95       4575.00        85.80 o
   5   1   2       1094.75        984.93        49.59 o
   6   1   2       3911.16       4225.10       143.43 o
   7   1   2       1070.42        838.08        67.14 o
   8   1   2        585.16        489.05        46.54 o
   9   1   2       1995.85       1811.19        93.08 o
  10   1   2       4272.90       4466.18       144.96 o
  11   1   2       1820.88       1869.17        96.13 o
  12   1   2          5.43         44.25        22.89 o
  13   1   2       1926.98       1820.35       103.76 o
  14   1   2       1487.10       1568.58        99.18 o
  15   1   2        569.60        517.27        62.56 o
  16   1   2        352.73        393.67        57.98 o
  17   1   2       1450.18       1467.87       108.34 o
  18   1   2       2561.53       2654.99       151.06 o
  19   1   2         22.41         35.09        21.36 o
  20   1   2        187.43        207.52        44.25 o
  21   1   2        458.00        437.92        70.19 o
  22   1   2       1553.05       1409.89       126.65 o
  23   1   2        495.78        428.77        77.82 o
  24   1   2         61.00         90.03        44.25 o
  25   1   2        279.12        282.28        65.61 o
  26   1   2       1175.65        912.21        67.39 o
  27   1   2        818.18        748.15        44.41 o
  28   1   2        617.63        574.72        40.51 o
  29   1   2        883.99        903.31        56.46 o
  30   1   2        418.92        428.77        39.67 o
  31   1   2        524.07        534.15        30.15 o
  32   1   2        515.71        493.48        48.83 o
  33   1   2         41.94         56.57        12.95 o
  34   1   2        144.10        154.25        17.26 o
  35   1   2         13.56         16.38         8.04 o
  36   1   2         26.19         32.04         9.71 o
  37   1   2        289.93        298.44        20.85 o
  38   1   2        430.63        494.48        38.91 o
  39   1   2        116.40        133.90        13.73 o
  40   1   2          1.65          3.13         4.35 o
  41   1   2         92.20         85.27         7.25 o
  42   1   2        265.56        328.06        24.41 o
  43   1   2        126.07        144.96        15.26 o
   0   2   2        363.14        575.25        70.19 o
   1   2   2        986.67       1574.85       412.74 o
   2   2   2       3879.92       3872.21       126.24 o
   3   2   2       1741.08       2008.11       245.66 o
   4   2   2       1246.52       1136.25        70.03 o
   5   2   2       1174.24       1224.28        71.45 o
   6   2   2        175.22        216.67        42.72 o
   7   2   2        245.15        212.09        41.20 o
   8   2   2          4.48         19.28        11.72 o
   9   2   2        212.16        171.23        26.42 o
  10   2   2        159.55        134.28        32.04 o
  11   2   2         36.04         68.66        24.41 o
  12   2   2        929.85        793.45        77.82 o
  13   2   2       1373.29       1251.20        99.18 o
  14   2   2       2894.82       2482.57       141.90 o
  15   2   2        479.07        357.05        57.98 o
  16   2   2        598.82        532.52        73.24 o
  17   2   2       1322.53       1168.81       106.81 o
  18   2   2          6.03         70.19        33.57 o
  19   2   2        870.00        814.90        41.21 o
  20   2   2        117.14        110.98        19.63 o
  21   2   2        364.43        297.28        29.58 o
  22   2   2        282.64        235.38        20.80 o
  23   2   2         45.76         30.66        11.84 o
  24   2   2         47.41         43.31         9.81 o
  25   2   2          3.52         14.32         6.95 o
  26   2   2         17.25         27.79        10.21 o
  27   2   2        460.36        459.28        44.25 o
  28   2   2        782.30        749.20        54.93 o
  29   2   2        485.65        428.77        41.20 o
  30   2   2         34.49         57.89        13.20 o
  31   2   2        193.92        200.81        18.86 o
  32   2   2        348.21        340.94        23.18 o
  33   2   2        123.17        152.21        15.62 o
  34   2   2        185.44        190.02        16.70 o
  35   2   2        169.48        173.24        14.54 o
  36   2   2         15.88          4.58         6.10 o
  37   2   2        188.75        184.63        18.31 o
  38   2   2         44.99         67.14        13.73 o
  39   2   2        278.70        335.69        24.41 o
  40   2   2         50.61         64.09        10.68 o
   1   3   2       1279.67       1114.60        42.04 o
   3   3   2       1302.56       1085.13        41.44 o
   4   3   2         73.82        315.59        93.08 o
   5   3   2        313.00        269.09        21.26 o
   6   3   2        224.97        250.31        20.41 o
   7   3   2        321.26        288.49        34.33 o
   8   3   2        237.55        274.65        24.75 o
   9   3   2       1204.09       1006.47        44.24 o
  10   3   2        140.11        187.13        15.90 o
  11   3   2        893.33        758.82        28.72 o
  12   3   2        144.60        197.85        16.99 o
  13   3   2        454.75        377.59        21.56 o
  14   3   2        455.61        486.61        24.02 o
  15   3   2       1136.35        996.34        34.54 o
  16   3   2        562.64        618.37        28.29 o
  17   3   2       1035.34        990.59        51.88 o
  18   3   2         51.78         79.97        14.65 o
  19   3   2        141.63        125.34        16.70 o
  20   3   2          3.30         13.43         7.62 o
  21   3   2        100.11        106.83        16.18 o
  22   3   2         71.09         63.25        13.45 o
  23   3   2        296.14        305.11        24.26 o
  24   3   2         58.74         86.87        15.62 o
  25   3   2        529.10        616.62        32.31 o
  26   3   2        246.93        315.33        22.89 o
  27   3   2        469.93        560.00        29.07 o
  28   3   2        364.32        386.16        23.66 o
  29   3   2        590.42        659.36        26.72 o
  30   3   2        158.73        174.92        13.20 o
  31   3   2         39.43         66.91        13.73 o
  32   3   2         32.97         33.57         9.16 o
  33   3   2         98.18         68.66        10.68 o
  34   3   2         53.18         42.72         9.16 o
   0   4   2        252.33        247.19        24.41 o
   1   4   2         81.42        104.45        11.72 o
   2   4   2        397.08        266.88        32.04 o
   3   4   2        140.90        129.82        23.65 o
   4   4   2         15.76         10.68         6.10 o
   5   4   2         45.77         48.83        13.73 o
   6   4   2         12.90         25.94         9.16 o
   7   4   2        110.72        102.23        16.78 o
   8   4   2        212.55        210.57        24.41 o
   9   4   2         75.61         70.19        13.73 o
  10   4   2         38.47         19.84         7.63 o
  11   4   2         25.70          6.10        10.68 o
  12   4   2         17.26        -12.21        12.21 o
  13   4   2        151.62        105.28        15.26 o
  14   4   2         66.76         42.72        12.21 o
  15   4   2          8.53         10.68         7.63 o
  16   4   2        509.63        483.70        33.57 o
  17   4   2        367.09        343.32        27.47 o
  18   4   2         21.00         51.88        12.21 o
  19   4   2         55.90         77.82        12.21 o
  20   4   2        252.94        228.88        19.84 o
  21   4   2         21.74         24.41         7.63 o
  22   4   2         11.84         13.73         6.10 o
  23   4   2         72.33         62.56         9.16 o
   2   0   3      15275.94      17002.62       195.31 o
   4   0   3      26001.55      31800.38       247.19 o
   6   0   3        586.41        638.24        36.62 o
   8   0   3        517.57        425.71        39.67 o
  10   0   3      11413.21      12467.78       227.35 o
  12   0   3       4599.48       5212.33       160.21 o
  14   0   3       1833.47       2142.30       115.97 o
  16   0   3       9393.26      11855.91       292.96 o
  18   0   3      11169.64      13560.29       343.32 o
  20   0   3         90.61        105.28        42.72 o
  22   0   3         20.63         25.94        27.47 o
  24   0   3        126.59        129.70        47.30 o
  26   0   3        179.51        148.01        47.30 o
  28   0   3        898.32        917.04        64.09 o
  30   0   3       1590.36       1478.56        88.50 o
  32   0   3       2029.72       2108.73        83.92 o
  34   0   3        180.94        178.53        27.47 o
  36   0   3        106.32        115.97        21.36 o
  38   0   3         69.76         61.03        15.26 o
  40   0   3         17.28          4.58         9.16 o
  42   0   3        222.56        273.13        22.89 o
  44   0   3         10.16         15.26         6.10 o
   0   1   3     139690.31     152585.69       852.95 o
   1   1   3      50891.98      53721.36      1264.17 o
   2   1   3      14071.08      14866.42       276.18 o
   3   1   3       1071.27       1102.05        43.49 o
   4   1   3       1091.76        972.31        45.05 o
   5   1   3        506.70        373.37        28.18 o
   6   1   3        527.43        421.46        29.07 o
   7   1   3       1803.14       1472.04        96.13 o
   8   1   3       2308.95       2235.07        66.33 o
   9   1   3        142.40        188.11        23.66 o
  10   1   3         78.29         61.91        15.90 o
  11   1   3       1747.06       1815.77       103.76 o
  12   1   3       7317.03       7401.93       202.94 o
  13   1   3       1369.36       1277.53        69.09 o
  14   1   3       1603.23       1666.36        81.24 o
  15   1   3       5537.39       5474.02       152.51 o
  16   1   3       2398.42       2366.68       103.75 o
  17   1   3        327.18        366.21        57.98 o
  18   1   3       1134.47       1242.05       103.76 o
  19   1   3       2454.86       2516.14       152.59 o
  20   1   3       1690.32       1605.20       128.17 o
  21   1   3        805.91        723.26        88.50 o
  22   1   3        176.36        193.78        48.83 o
  23   1   3        421.51        358.58        67.14 o
  24   1   3       1681.77       1571.63       148.01 o
  25   1   3       1242.57       1132.19       126.65 o
  26   1   3        387.07        334.33        25.49 o
  27   1   3       1035.73        956.88        34.35 o
  28   1   3        890.20        759.18        31.82 o
  29   1   3        247.87        308.22        35.09 o
  30   1   3        236.74        207.52        28.99 o
  31   1   3        239.37        251.77        30.52 o
  32   1   3         84.58         80.39        13.90 o
  33   1   3        319.11        322.96        23.03 o
  34   1   3        286.99        302.13        22.66 o
  35   1   3        149.43        177.92        17.26 o
  36   1   3        574.06        653.11        32.04 o
  37   1   3        104.85        118.49        13.90 o
  38   1   3          3.08         -6.74         9.92 o
  39   1   3        223.81        252.19        14.04 o
  40   1   3        563.71        637.15        21.01 o
  41   1   3        176.54        188.38        19.97 o
  42   1   3         67.51        122.07        15.26 o
  43   1   3         55.47         88.50        12.21 o
   1   2   3       9465.66       9943.77       453.94 o
   2   2   3       3076.31       5180.86       158.04 o
   3   2   3       9580.26       9336.25       206.56 o
   4   2   3         74.65        930.64       597.37 o
   5   2   3        288.50        248.08        34.48 o
   6   2   3          7.75         28.02        17.78 o
   7   2   3        752.69        704.07        58.87 o
   8   2   3        310.77        335.69        56.46 o
   9   2   3       1093.17        922.58        62.95 o
  10   2   3        128.81        134.43        24.82 o
  11   2   3         46.46         45.78        17.26 o
  12   2   3       1158.70       1011.64        91.55 o
  13   2   3        712.46        758.35        80.87 o
  14   2   3        303.31        260.92        50.35 o
  15   2   3         46.29         45.78        22.89 o
  16   2   3         89.19         94.60        33.57 o
  17   2   3         66.59         77.82        32.04 o
  18   2   3        470.55        326.53        61.03 o
  19   2   3         83.90         78.79        16.23 o
  20   2   3         89.72         91.42        13.43 o
  21   2   3        172.66        152.12        16.94 o
  22   2   3         17.25          7.63         6.23 o
  23   2   3         12.77         10.45         7.36 o
  24   2   3          4.13         -1.96         7.32 o
  25   2   3         85.32         88.50        21.36 o
  26   2   3        116.34        117.49        22.89 o
  27   2   3        157.23        143.43        22.89 o
  28   2   3        128.82        141.90        24.41 o
  29   2   3        450.58        434.87        39.67 o
  30   2   3       1048.40        988.76        57.98 o
  31   2   3       1312.77       1269.51        62.56 o
  32   2   3         49.73         71.72        16.78 o
  37   2   3         79.58        103.76        19.84 o
  38   2   3          1.26         -1.53         7.63 o
  39   2   3         84.34         99.18        13.73 o
  40   2   3         13.36         19.84         6.10 o
   0   3   3       1407.99       1596.05        71.72 o
   1   3   3       1172.47       1205.27       122.83 o
   3   3   3       2031.24       1826.50        53.33 o
   4   3   3        711.98       1011.64        61.03 o
   5   3   3        761.11        747.83        50.35 o
   6   3   3        171.59        394.32        26.72 o
   7   3   3        862.25        766.22        34.76 o
   8   3   3         38.42        152.59        17.58 o
   9   3   3       1152.39       1038.59        44.24 o
  11   3   3       1713.74       1364.77        51.24 o
  12   3   3        150.96        229.42        17.38 o
  13   3   3       1648.93       1295.57        37.26 o
  14   3   3        208.02        313.06        28.58 o
  15   3   3        625.73        529.43        33.97 o
  16   3   3         87.61        138.16        19.42 o
  17   3   3        419.75        427.45        29.98 o
  18   3   3        523.54        450.15        31.29 o
  19   3   3        186.81        212.59        23.03 o
  20   3   3        324.53        357.64        27.50 o
  21   3   3        402.44        440.87        29.66 o
  22   3   3         11.22         74.02        14.54 o
  23   3   3        474.53        458.53        28.58 o
  24   3   3         88.93        127.75        16.08 o
  25   3   3        193.94        195.59        18.25 o
  26   3   3         87.62        165.66        24.41 o
  27   3   3       1145.68       1160.21        38.66 o
  28   3   3        722.17        787.89        48.83 o
  29   3   3        667.47        641.02        22.62 o
  30   3   3         23.23         62.56        15.26 o
  31   3   3        171.51        154.11        18.31 o
  32   3   3         90.58         76.29        13.73 o
  33   3   3         71.36         91.55        12.21 o
  34   3   3         72.26         65.61         9.16 o
   1   4   3        187.70        184.24        28.99 o
   2   4   3        105.85         94.19        12.21 o
   3   4   3         30.24         37.77        14.50 o
   4   4   3          9.05         23.31         5.86 o
   5   4   3         92.58         69.83        13.73 o
   6   4   3         22.70          3.05         6.10 o
   7   4   3         38.54          4.58         7.63 o
   8   4   3        201.47        137.33        18.31 o
   9   4   3         92.01         68.66        15.26 o
  10   4   3        239.80        262.45        25.94 o
  11   4   3        380.42        285.34        27.47 o
  12   4   3         28.25         47.30        12.21 o
  13   4   3        109.74         74.77        13.73 o
  14   4   3        225.78        149.53        18.31 o
  15   4   3        210.45        215.15        22.89 o
  16   4   3        374.66        215.15        21.36 o
  17   4   3         96.50         80.87        12.21 o
  18   4   3        302.47        263.97        21.36 o
  19   4   3         40.17         70.19        12.21 o
  20   4   3         86.89        128.17        15.26 o
  21   4   3        360.37        302.12        21.36 o
  22   4   3        100.07         88.50        10.68 o
  23   4   3        217.40        202.94        15.26 o
   0   0   4      11284.08      12699.71       189.21 o
   2   0   4       4245.08       4891.90       122.07 o
   4   0   4       9348.60      10827.48       163.27 o
   6   0   4         28.90          9.92        23.65 o
   8   0   4          8.66          6.87         7.55 o
  10   0   4        372.25        326.53        39.67 o
  12   0   4       8218.75       9351.98       216.67 o
  14   0   4       3313.01       3662.06       154.11 o
  16   0   4         19.01         47.30        25.94 o
  18   0   4       1872.66       2148.41       138.85 o
  20   0   4       5774.08       6002.72       247.19 o
  22   0   4        372.34        459.28        76.29 o
  24   0   4        374.34        292.96        68.66 o
  26   0   4       3343.74       3257.84        99.52 o
  28   0   4       1695.65       1679.69        91.55 o
  30   0   4       6006.34       5729.59       164.79 o
  34   0   4         47.53         79.34        21.36 o
  36   0   4        173.66        178.53        25.94 o
  38   0   4        223.58        273.13        28.99 o
  40   0   4        137.93        128.17        16.78 o
  42   0   4         12.24         16.78         7.63 o
  44   0   4         32.84         39.67         7.63 o
   1   1   4        985.25        961.29        76.29 o
   2   1   4         29.63         89.51        11.58 o
   3   1   4       1393.53       1066.43        39.23 o
   4   1   4       1293.10       1223.75        37.02 o
   5   1   4        774.04        748.46        42.16 o
   6   1   4       3073.07       3111.95       135.04 o
   7   1   4        157.80        171.72        20.53 o
   8   1   4        384.31        355.24        29.92 o
   9   1   4       1138.99        921.33        40.30 o
  10   1   4       2339.40       2141.26        73.12 o
  11   1   4       2005.70       1849.19        65.42 o
  12   1   4        890.11       1039.28        60.16 o
  13   1   4        305.62        250.66        32.31 o
  14   1   4        848.72        772.36        57.35 o
  15   1   4        998.05        929.55        74.00 o
  16   1   4        698.23        687.58        56.46 o
  17   1   4       1458.92       1462.38        85.03 o
  18   1   4       5695.73       5551.12       171.93 o
  19   1   4         87.90         95.98        25.18 o
  20   1   4         38.93         53.40        27.47 o
  21   1   4        238.61        166.32        42.72 o
  22   1   4       1095.08        962.82       108.34 o
  23   1   4        396.80        352.47        65.61 o
  24   1   4        136.86        114.44        41.20 o
  25   1   4         60.02         40.94        11.57 o
  26   1   4       1465.61       1340.75        51.06 o
  27   1   4       1783.90       1670.78        57.59 o
  28   1   4         50.81         37.06        12.97 o
  29   1   4       1762.07       1615.67        78.35 o
  30   1   4       3696.85       3726.14       111.39 o
  31   1   4        748.32        793.45        51.88 o
  32   1   4        223.08        238.03        30.52 o
  33   1   4        177.73        204.48        19.42 o
  34   1   4        130.60        166.32        16.70 o
  35   1   4         65.69         88.92        12.95 o
  36   1   4        174.26        207.70        17.26 o
  37   1   4        152.77        156.77        12.27 o
  38   1   4        398.87        468.03        19.34 o
  39   1   4         46.59         48.64         6.42 o
  40   1   4         97.00        114.02         8.72 o
  41   1   4        163.20        221.03        13.90 o
  42   1   4        430.25        494.38        27.47 o
   0   2   4       5499.96       4833.91       221.25 o
   1   2   4        868.07       1610.79       222.78 o
   2   2   4       3448.50       3668.64       135.74 o
   3   2   4        872.61       1189.88       299.83 o
   4   2   4        393.58        428.44        70.95 o
   5   2   4        261.95        248.36        37.21 o
   6   2   4        102.93        137.27        28.89 o
   7   2   4        438.49        378.98        44.77 o
   8   2   4        403.80        402.92        48.66 o
   9   2   4        429.55        414.51        49.49 o
  10   2   4         59.83         89.19        23.44 o
  11   2   4         19.42         23.59        16.78 o
  12   2   4        569.89        498.42        51.25 o
  13   2   4        246.55        254.13        39.11 o
  14   2   4        502.65        491.33        68.66 o
  15   2   4        392.83        395.20        62.56 o
  16   2   4        112.11        146.48        41.20 o
  17   2   4        515.34        457.76        68.66 o
  18   2   4        204.08        184.63        47.30 o
  19   2   4        722.59        600.26        31.24 o
  20   2   4        224.97        178.49        22.67 o
  21   2   4        525.29        388.95        26.21 o
  22   2   4         25.82         32.55         9.48 o
  23   2   4        448.79        381.46        38.15 o
  24   2   4         79.04         83.92        22.89 o
  25   2   4        636.82        556.94        45.78 o
  26   2   4         62.46         76.29        19.84 o
  27   2   4       1206.34       1123.03        62.56 o
  28   2   4        294.73        340.27        35.09 o
  29   2   4        322.10        312.80        32.04 o
  30   2   4         85.31         97.65        19.84 o
  36   2   4         17.19         44.25        13.73 o
  37   2   4        185.49        207.52        22.89 o
  38   2   4         45.55         51.88        12.21 o
  39   2   4        284.83        312.80        22.89 o
   1   3   4       1058.26       1012.71        39.92 o
   2   3   4        325.05        504.22        31.71 o
   3   3   4       1263.94       1180.01        43.12 o
   4   3   4         91.27        311.27        51.88 o
   5   3   4        301.52        294.50        22.10 o
   6   3   4        176.64        188.54        18.25 o
   7   3   4        138.21        154.21        21.36 o
   8   3   4        223.73        271.56        21.50 o
   9   3   4        365.83        334.15        23.03 o
  10   3   4         42.62         51.31        10.99 o
  11   3   4         43.41         47.37        13.73 o
  12   3   4        201.76        178.50        19.94 o
  13   3   4        202.49        165.24        19.76 o
  14   3   4        408.31        436.74        29.07 o
  15   3   4       1204.36       1132.87        46.92 o
  17   3   4       3363.45       3086.43        78.22 o
  18   3   4        239.82        419.65        31.82 o
  19   3   4       1136.70       1073.65        45.28 o
  20   3   4        565.91        572.84        33.97 o
  21   3   4        378.67        384.91        26.91 o
  22   3   4         81.95         90.36        13.20 o
  23   3   4        257.50        248.30        22.12 o
  24   3   4        114.06        156.83        36.62 o
  25   3   4        359.35        343.35        32.04 o
  26   3   4        365.12        405.91        24.46 o
  27   3   4        904.74        834.38        31.71 o
  28   3   4         68.11        155.18        19.07 o
  29   3   4        620.83        569.14        38.15 o
  30   3   4        218.05        225.83        22.89 o
  31   3   4         38.71         45.78        10.68 o
  32   3   4         98.62         79.34        12.21 o
  33   3   4         21.53         24.41         7.63 o
   0   4   4        246.32        202.94        21.36 o
   1   4   4         71.04         99.79        20.60 o
   2   4   4         45.58         67.26        15.26 o
   3   4   4         30.99         32.76         8.04 o
   4   4   4         11.26         19.84         6.47 o
   5   4   4          3.10         -1.53         6.10 o
   6   4   4          0.99          7.63         7.63 o
   7   4   4         44.89         36.62        10.68 o
   8   4   4        219.15        233.46        24.41 o
   9   4   4         88.14         76.29        15.26 o
  10   4   4        150.69        141.90        19.84 o
  11   4   4        212.30        238.03        24.41 o
  12   4   4        106.69        137.33        21.36 o
  13   4   4         21.57         47.30        13.73 o
  14   4   4        501.91        424.19        30.52 o
  15   4   4        484.12        549.31        33.57 o
  16   4   4        443.32        450.13        30.52 o
  17   4   4        669.94        689.69        36.62 o
  18   4   4        185.02        209.04        19.84 o
  19   4   4        300.34        317.38        22.89 o
  20   4   4        618.01        564.57        28.99 o
  21   4   4         45.52        100.71        12.21 o
  22   4   4         16.51         22.89         6.10 o
   2   0   5      19724.20      21069.03       291.44 o
   4   0   5       1232.85       1317.58        83.92 o
   6   0   5       1285.43       1489.24        70.19 o
   8   0   5       2968.74       3505.84        87.74 o
  10   0   5      16237.77      17476.75       193.56 o
  12   0   5        532.68        601.19        59.51 o
  14   0   5        543.46        462.33        59.51 o
  16   0   5       3082.07       3747.50       167.84 o
  18   0   5       2179.21       2276.58       140.38 o
  20   0   5       1237.28       1483.13       125.12 o
  22   0   5       2446.08       2253.69       167.84 o
  24   0   5        296.93        323.48        73.24 o
  26   0   5       5198.55       4704.86       119.39 o
  28   0   5         35.88         34.98        13.15 o
  30   0   5        479.65        421.14        47.30 o
  32   0   5        264.94        238.03        36.62 o
  34   0   5        411.42        450.13        39.67 o
  36   0   5         70.21        119.02        21.36 o
  38   0   5        358.58        373.83        30.52 o
  40   0   5         29.56         48.83        12.21 o
  42   0   5        527.68        602.71        30.52 o
   0   1   5       7275.88       8648.56       233.46 o
   1   1   5       1394.61       1528.91       103.76 o
   2   1   5        473.94        475.11        26.93 o
   3   1   5       3249.45       3094.79        67.62 o
   4   1   5       1173.33       1284.70        43.60 o
   5   1   5        764.45        761.99        46.89 o
   6   1   5        431.10        370.01        33.36 o
   7   1   5        144.24        100.22        12.49 o
   8   1   5        192.05        156.61        16.93 o
   9   1   5        133.53        113.98        15.66 o
  10   1   5        244.91        200.67        21.03 o
  11   1   5        180.76        200.87        19.40 o
  12   1   5       4114.17       4066.86       101.63 o
  13   1   5       3470.95       3495.47       118.40 o
  14   1   5       2393.64       2429.07       102.50 o
  15   1   5        816.56        934.64        67.05 o
  16   1   5        444.62        420.17        45.77 o
  17   1   5        622.14        715.69        61.19 o
  18   1   5         11.92         20.40        23.65 o
  19   1   5        287.09        270.00        42.79 o
  20   1   5        116.88         74.29        32.04 o
  21   1   5        211.91        174.30        35.84 o
  22   1   5        164.36        129.70        42.72 o
  23   1   5        199.72        175.47        47.30 o
  24   1   5        187.66        152.26        16.57 o
  25   1   5        222.65        149.25        17.09 o
  26   1   5         15.05          9.22         6.76 o
  27   1   5        330.72        289.62        24.41 o
  28   1   5       3027.96       2947.29        81.41 o
  29   1   5        385.64        404.35        31.29 o
  30   1   5         40.88         28.77        11.46 o
  31   1   5         67.42         76.29        19.84 o
  32   1   5         75.77        114.44        22.89 o
  33   1   5        589.84        637.81        44.25 o
  34   1   5        471.53        519.31        27.50 o
  35   1   5        309.12        315.86        18.19 o
  36   1   5        144.59        176.62        13.49 o
  37   1   5         97.26        109.66         9.96 o
  38   1   5         55.56         62.89         7.60 o
  39   1   5        134.36        141.71         9.96 o
  40   1   5        231.61        254.24        11.96 o
  41   1   5        142.22        161.13        10.63 o
  42   1   5         45.95         67.14        10.68 o
   1   2   5       8178.44       8845.66       673.67 o
   2   2   5       5823.58       7759.20       433.34 o
   3   2   5      10208.79      10519.56       306.70 o
   4   2   5        631.81       1833.13       568.38 o
   5   2   5       2921.04       2791.14       125.61 o
   6   2   5         60.83        216.65        40.62 o
   7   2   5       1691.70       1555.22        94.95 o
   8   2   5        104.80        262.79        42.61 o
   9   2   5       1365.18       1287.79        89.01 o
  10   2   5        397.82        454.03        42.87 o
  11   2   5       1502.27       1305.79        84.92 o
  12   2   5         95.59        163.14        34.95 o
  13   2   5       1393.57       1227.53        86.51 o
  14   2   5        145.29        149.24        30.62 o
  15   2   5       1088.03       1063.52       105.28 o
  16   2   5          1.44         83.92        36.62 o
  17   2   5        930.26        784.29        96.13 o
  18   2   5        311.80        308.77        21.73 o
  19   2   5        211.04        158.84        16.19 o
  20   2   5         32.97         47.94         9.80 o
  21   2   5        379.75        309.58        31.10 o
  22   2   5        105.68        103.35        18.45 o
  23   2   5        338.88        320.43        35.09 o
  24   2   5         60.97         53.40        16.78 o
  25   2   5        154.79        132.75        22.89 o
  26   2   5        214.42        177.00        24.41 o
  34   2   5         59.84         70.19        16.78 o
  35   2   5        123.89        169.37        22.89 o
  36   2   5         54.16         65.61        15.26 o
  37   2   5        461.35        564.57        35.09 o
  38   2   5        203.03        259.40        22.89 o
  39   2   5        287.03        355.52        22.89 o
   0   3   5       4939.29       4177.80       115.97 o
   1   3   5        746.48       1627.65       302.36 o
   2   3   5       1840.34       1823.91        55.56 o
   3   3   5       1303.51       1455.89        71.72 o
   4   3   5        514.82        497.43        41.20 o
   5   3   5        256.37        325.96        23.66 o
   6   3   5        346.64        363.05        25.34 o
   7   3   5        416.19        421.14        26.42 o
   8   3   5         60.77         84.85        13.45 o
   9   3   5        214.91        188.58        19.84 o
  10   3   5         59.18         81.90        12.37 o
  11   3   5        163.67        153.81        16.18 o
  12   3   5        436.08        315.85        33.57 o
  13   3   5        120.67        123.59        22.89 o
  14   3   5        446.97        399.77        39.67 o
  15   3   5        540.72        393.67        38.15 o
  16   3   5         82.03        134.28        24.41 o
  17   3   5        782.62        758.35        51.88 o
  18   3   5        124.43        125.49        16.08 o
  19   3   5        193.14        169.10        17.78 o
  20   3   5        491.70        401.54        26.42 o
  21   3   5         19.67         21.83         6.95 o
  22   3   5        195.64        142.57        14.30 o
  23   3   5         67.08         59.15         9.23 o
  24   3   5          7.70          4.07         4.77 o
  25   3   5         15.53         16.53         6.21 o
  26   3   5        162.47        146.14        13.20 o
  27   3   5        165.30        183.10        22.89 o
  28   3   5        461.10        402.83        32.04 o
  29   3   5        148.07        125.12        18.31 o
  30   3   5         26.24         36.62         9.16 o
  31   3   5         74.76         85.45        13.73 o
  32   3   5        603.38        480.64        27.47 o
  33   3   5         30.87         50.35         9.16 o
   1   4   5        270.05        309.62        19.94 o
   2   4   5        477.24        507.53        23.66 o
   3   4   5         94.87        135.70        18.31 o
   4   4   5        156.58        176.66        21.36 o
   5   4   5        146.36        146.48        19.84 o
   6   4   5        391.57        347.90        28.99 o
   7   4   5         73.53        103.76        18.31 o
   8   4   5         80.98        163.27        22.89 o
   9   4   5        378.35        390.62        32.04 o
  10   4   5        998.17       1031.48        48.83 o
  11   4   5        656.52        709.52        42.72 o
  12   4   5        185.20        254.82        25.94 o
  13   4   5         78.72        135.80        18.31 o
  14   4   5        379.43        520.32        33.57 o
  15   4   5        461.89        491.33        32.04 o
  17   4   5        108.43        120.54        15.26 o
  18   4   5        131.88        140.38        15.26 o
  19   4   5        140.77        178.53        16.78 o
  20   4   5        193.93        193.78        16.78 o
  21   4   5        155.04        138.85        12.21 o
   0   0   6      36496.28      38772.02       425.71 o
   2   0   6       3558.15       4337.82       101.96 o
   4   0   6       1165.38       1354.96        86.97 o
   6   0   6         17.69         30.52        13.73 o
   8   0   6       8224.84       9728.63       363.92 o
  10   0   6       2821.30       3201.78        86.73 o
  12   0   6      10985.65      10894.62       242.61 o
  14   0   6       8749.10       9818.89       254.82 o
  16   0   6       2278.08       1866.12       119.02 o
  18   0   6       3105.79       3190.57       173.95 o
  20   0   6       3694.97       3688.00       195.31 o
  22   0   6        783.09        750.72        97.65 o
  24   0   6       2558.77       2229.28       180.05 o
  26   0   6        900.30        884.02        53.23 o
  28   0   6       1675.69       1571.23        73.83 o
  30   0   6        224.88        253.29        35.09 o
  32   0   6       3358.36       3204.30       123.59 o
  36   0   6        612.70        724.78        45.78 o
  38   0   6         66.09         79.34        15.26 o
  40   0   6        780.93        970.44        42.72 o
  42   0   6         91.51        164.79        15.26 o
   1   1   6       2112.47       2284.29        64.73 o
   2   1   6       1947.91       2150.11        61.77 o
   3   1   6        261.77        261.56        22.75 o
   4   1   6       3792.47       4130.86        84.99 o
   5   1   6        268.10        326.44        25.41 o
   6   1   6        499.04        527.36        41.71 o
   7   1   6        845.50        745.06        49.75 o
   8   1   6        385.60        312.24        24.58 o
   9   1   6       1021.77        853.67        42.75 o
  10   1   6        972.40       1013.88        47.50 o
  11   1   6       2958.78       3194.67        76.53 o
  12   1   6        608.92        653.51        36.05 o
  13   1   6          7.82         13.83         8.91 o
  14   1   6        101.88        102.40        21.97 o
  15   1   6        365.99        437.48        47.14 o
  16   1   6       3266.01       3319.11       131.40 o
  17   1   6       1244.43       1212.66        82.05 o
  18   1   6       1180.04       1176.95        82.74 o
  19   1   6        676.84        704.02        65.96 o
  20   1   6         16.95         25.06        25.94 o
  21   1   6        232.07        192.20        57.22 o
  22   1   6        108.23         82.40        36.62 o
  23   1   6         38.70         26.18        10.21 o
  24   1   6        117.45        122.75        15.26 o
  25   1   6        248.44        218.84        20.22 o
  26   1   6        776.41        691.97        35.39 o
  27   1   6        156.39        124.31        16.70 o
  28   1   6        280.04        258.10        23.74 o
  29   1   6        269.09        251.77        26.42 o
  30   1   6         52.31         47.57        12.37 o
  31   1   6        272.37        233.61        22.34 o
  32   1   6        135.06        132.75        22.89 o
  33   1   6        150.25        170.19        19.84 o
  34   1   6         41.16         48.89        12.21 o
  35   1   6         12.12         18.93         6.71 o
  36   1   6        113.45        106.63        10.50 o
  37   1   6          0.13          0.00         4.40 o
  38   1   6         34.05         39.72         6.71 o
  39   1   6         64.79         62.72         6.62 o
  40   1   6         60.81         66.25         6.17 o
  41   1   6         16.64         15.94         4.77 o
   1   2   6      13072.93      13736.04       283.18 o
   2   2   6       5574.68       8190.31       657.64 o
   3   2   6       6217.50       6715.88       743.09 o
   4   2   6        775.14       1521.16       394.43 o
   5   2   6       1335.41       1291.23        90.05 o
   6   2   6        115.35        179.70        38.29 o
   7   2   6        858.14        884.94        76.58 o
   8   2   6        372.19        450.75        56.07 o
   9   2   6        766.55        736.25        70.13 o
  10   2   6        690.56        583.33        64.49 o
  11   2   6        352.79        378.68        40.72 o
  12   2   6        163.79        198.54        45.01 o
  13   2   6        421.28        357.43        49.36 o
  14   2   6         92.46        159.92        34.41 o
  15   2   6       1953.95       1538.70       104.76 o
  16   2   6        491.08        561.52        83.92 o
  17   2   6       2554.02       2126.78        81.94 o
  18   2   6        219.58        306.93        23.95 o
  19   2   6       3109.43       2516.83        66.73 o
  20   2   6        263.37        274.14        41.20 o
  21   2   6       2024.37       1584.50        66.74 o
  31   2   6         20.08         64.09        21.36 o
  32   2   6          5.39          9.16        13.73 o
  33   2   6         25.69         32.04        12.21 o
  34   2   6         77.30         88.50        16.78 o
  35   2   6        251.34        308.22        28.99 o
  36   2   6         50.67         76.29        15.26 o
  37   2   6        290.37        335.69        27.47 o
  38   2   6          2.16         27.47         9.16 o
  39   2   6        402.02        445.55        24.41 o
   1   3   6       1319.08       1320.98        42.68 o
   2   3   6       1299.57       1160.67       132.59 o
   3   3   6        110.24        316.71        98.42 o
   4   3   6        402.21        405.90        25.89 o
   5   3   6        186.49        264.18        38.91 o
   6   3   6         38.27         70.19        13.45 o
   7   3   6        186.60        164.45        38.91 o
   8   3   6        324.19        333.35        36.62 o
   9   3   6        498.83        466.33        27.50 o
  10   3   6         92.89        119.10        15.11 o
  11   3   6        245.79        268.55        30.52 o
  12   3   6        175.71        134.28        21.36 o
  13   3   6         57.24         44.25        13.73 o
  14   3   6        153.44        138.85        21.36 o
  15   3   6          9.71         28.99        13.73 o
  16   3   6        685.01        590.51        44.25 o
  17   3   6        205.65        222.78        27.47 o
  18   3   6        486.23        385.53        24.82 o
  19   3   6        694.72        636.86        48.83 o
  20   3   6        191.69        161.03        16.49 o
  21   3   6        503.22        475.68        26.42 o
  22   3   6        254.81        226.66        18.67 o
  23   3   6        171.64        145.56        14.30 o
  24   3   6        135.35         95.64        11.72 o
  25   3   6        160.35        141.33        13.20 o
  26   3   6        227.23        167.84        21.36 o
  27   3   6         68.65         71.72        15.26 o
  28   3   6        107.29         91.55        15.26 o
  29   3   6        307.88        285.34        24.41 o
  30   3   6        253.76        209.04        19.84 o
  31   3   6        184.48        193.78        18.31 o
  32   3   6        289.49        239.56        19.84 o
   0   4   6         21.06         39.67        10.68 o
   1   4   6         75.30         89.43        10.79 o
   2   4   6          0.52         42.72        12.21 o
   3   4   6         26.00         57.98        15.26 o
   4   4   6        533.33        502.01        33.57 o
   5   4   6         91.39        183.10        24.41 o
   6   4   6         96.93        189.21        22.89 o
   7   4   6        438.77        361.63        30.52 o
   8   4   6       1016.04       1031.48        48.83 o
   9   4   6       1088.75        970.45        47.30 o
  11   4   6        359.05        451.65        35.09 o
  12   4   6       1807.69       1853.92        61.03 o
  13   4   6        975.97        953.66        45.78 o
  14   4   6        764.68        782.76        39.67 o
  15   4   6         46.29        103.76        16.78 o
  16   4   6        202.07        219.72        19.84 o
  17   4   6        232.14        231.93        19.84 o
  18   4   6        123.81        111.39        13.73 o
  19   4   6         19.08         22.89         6.10 o
  20   4   6         89.73        132.75        12.21 o
   2   0   7       1662.00       1702.33        71.19 o
   4   0   7       1993.67       2058.38       115.97 o
   6   0   7       1973.50       2145.35        99.18 o
   8   0   7        211.46        157.48        19.06 o
  10   0   7       6940.02       7528.42       141.14 o
  12   0   7       3914.66       4611.14       164.79 o
  14   0   7        119.20        180.05        39.67 o
  16   0   7       2041.42       2423.06       138.85 o
  18   0   7       6228.47       6388.76       242.61 o
  20   0   7        909.89        860.58        97.65 o
  22   0   7        997.68        732.41        96.13 o
  24   0   7        158.60        175.38        22.31 o
  26   0   7       2359.49       2222.26        63.15 o
  28   0   7         67.93         44.25        15.26 o
  30   0   7       4228.15       4209.84       137.33 o
  32   0   7        120.21        144.96        27.47 o
  34   0   7         18.72         19.84        12.21 o
  36   0   7        243.66        335.69        30.52 o
  38   0   7        566.76        694.26        39.67 o
  40   0   7         76.82        157.16        16.78 o
  42   0   7       1185.65       1332.07        39.67 o
   0   1   7       1971.09       1892.06        97.65 o
   1   1   7       1580.22       1641.56        60.79 o
   2   1   7        798.12        915.13        43.71 o
   3   1   7       2141.55       2232.89        69.87 o
   4   1   7       3859.15       4276.50        95.24 o
   5   1   7        771.25        772.73        41.53 o
   6   1   7        606.19        643.72        49.32 o
   7   1   7        133.78        119.49        21.50 o
   8   1   7       1228.13       1298.63        69.09 o
   9   1   7        425.20        375.46        36.68 o
  10   1   7         78.08        115.74        22.10 o
  11   1   7       1509.02       1496.85        62.91 o
  12   1   7       1010.09        998.05        52.14 o
  13   1   7       1395.30       1403.43        63.00 o
  14   1   7        545.65        567.47        48.52 o
  15   1   7        849.98        827.73        60.95 o
  16   1   7        104.55        117.99        24.11 o
  17   1   7         92.25        125.12        36.62 o
  18   1   7        697.50        732.41        88.50 o
  19   1   7        448.06        382.99        67.14 o
  20   1   7       1518.10       1429.73       128.17 o
  21   1   7        397.95        369.26        67.14 o
  22   1   7         20.73         38.15        12.28 o
  23   1   7        219.68        189.09        17.72 o
  24   1   7        912.71        854.69        40.95 o
  25   1   7        393.22        355.82        25.87 o
  26   1   7       1418.39       1367.77        52.84 o
  27   1   7        316.08        315.97        25.89 o
  28   1   7         88.28         60.14        11.72 o
  29   1   7        719.51        619.07        38.84 o
  30   1   7        546.72        515.29        28.16 o
  31   1   7        660.23        637.69        33.92 o
  32   1   7        738.43        722.79        43.17 o
  33   1   7        154.63        169.84        18.31 o
  34   1   7         15.39         16.13        15.26 o
  35   1   7        105.67         96.08        14.50 o
  36   1   7        194.40        206.21        13.49 o
  37   1   7         65.32         58.13         9.75 o
  38   1   7         99.44        101.43         8.19 o
  39   1   7        194.33        219.19        10.84 o
  40   1   7         35.15         45.48         6.10 o
  41   1   7         30.87         38.15         7.63 o
   1   2   7        635.92        645.04        65.22 o
   2   2   7        499.01        490.34        58.23 o
   3   2   7        380.98        489.93        58.23 o
   4   2   7        619.04        677.53        70.62 o
   5   2   7       1667.98       1415.04        99.69 o
   6   2   7        205.53        224.54        42.36 o
   7   2   7       1017.57        832.71        77.68 o
   8   2   7         18.60        101.53        31.71 o
   9   2   7        660.85        592.30        66.35 o
  10   2   7         99.49        138.49        36.26 o
  11   2   7       1064.07        872.20        63.49 o
  12   2   7        301.75        377.87        51.49 o
  13   2   7       1098.35        965.51        83.12 o
  14   2   7         38.14         56.23        21.63 o
  15   2   7       1831.55       1667.40       111.06 o
  16   2   7        166.70        254.59        40.44 o
  17   2   7       2747.80       2145.72        67.70 o
  18   2   7       2264.70       2105.68       166.32 o
  19   2   7       1115.33       1086.41       120.54 o
  28   2   7        116.33        271.60        42.72 o
  29   2   7       2248.36       2532.92       100.71 o
  30   2   7        546.44        665.27        51.88 o
  31   2   7       1035.10       1087.94        64.09 o
  32   2   7        282.83        337.21        38.15 o
  33   2   7        288.28        321.96        32.04 o
  34   2   7        159.53        170.90        22.89 o
  35   2   7        176.96        190.73        21.36 o
  36   2   7         15.87         25.94         9.16 o
  37   2   7        252.66        294.49        22.89 o
  38   2   7         96.63        115.97        13.73 o
   0   3   7       1237.30       1545.69        77.82 o
   1   3   7       2637.07       2579.56        64.71 o
   2   3   7        729.44       1469.70       177.00 o
   3   3   7       1215.86       1355.68        86.97 o
   4   3   7        432.29        660.70        51.88 o
   5   3   7         60.80        103.43        15.76 o
   6   3   7        124.50        109.30        21.36 o
   7   3   7        158.52        158.37        17.16 o
   8   3   7        170.67        167.89        30.52 o
   9   3   7        578.46        544.44        29.13 o
  10   3   7         67.03         93.08        19.84 o
  11   3   7         77.86         56.46        15.26 o
  12   3   7        216.18        184.63        24.41 o
  13   3   7         90.69         68.66        16.78 o
  14   3   7         36.94         61.03        16.78 o
  15   3   7       1000.82        965.87        54.93 o
  16   3   7         90.30        126.65        21.36 o
  17   3   7        671.05        631.70        44.25 o
  18   3   7        117.22        169.98        16.70 o
  19   3   7        353.75        249.56        19.33 o
  20   3   7        271.09        219.71        18.25 o
  21   3   7        473.17        408.95        27.47 o
  22   3   7         48.34         67.39        10.16 o
  23   3   7        199.44        163.55        14.54 o
  24   3   7         92.95         77.23         9.53 o
  25   3   7        205.23        141.90        19.84 o
  26   3   7         56.16         53.40        13.73 o
  27   3   7         18.74         16.78         9.16 o
  28   3   7        145.69         94.60        15.26 o
  29   3   7         93.31         77.82        13.73 o
  30   3   7         34.44         15.26         6.10 o
  31   3   7         29.56         18.31         6.10 o
   1   4   7        613.02        678.70        28.05 o
   2   4   7       1047.32       1026.90        47.30 o
   3   4   7        211.91        419.61        35.09 o
   5   4   7         60.54        125.12        18.31 o
   6   4   7        200.19        224.30        21.36 o
   7   4   7         14.21         32.04        10.68 o
   8   4   7         55.88         86.97        15.26 o
   9   4   7        482.09        450.13        30.52 o
  10   4   7        321.45        328.06        25.94 o
  11   4   7         60.24         61.03        12.21 o
  12   4   7          2.53         22.89         9.16 o
  13   4   7         90.63         94.60        15.26 o
  14   4   7        217.69        207.52        19.84 o
  15   4   7        294.27        321.96        22.89 o
  16   4   7        189.08        204.46        18.31 o
  17   4   7        240.11        233.46        18.31 o
  18   4   7        725.50        674.43        28.99 o
  19   4   7        163.21        115.97        10.68 o
   0   0   8      37993.29      48728.24       587.45 o
   2   0   8          8.40         14.17        11.29 o
   4   0   8        108.00         97.60        16.25 o
   6   0   8        162.15        151.06        30.52 o
   8   0   8        163.11        158.65        21.94 o
  10   0   8       1483.45       1936.07        91.55 o
  12   0   8      12539.77      12603.58       285.34 o
  14   0   8         39.54        115.97        33.57 o
  16   0   8          3.21         25.94        19.84 o
  18   0   8         65.82        143.43        39.67 o
  20   0   8        196.49        189.21        47.30 o
  22   0   8        257.63        157.16        47.30 o
  24   0   8         14.73         16.78        15.26 o
  26   0   8         85.68         81.80        12.87 o
  28   0   8         14.32         19.45         7.85 o
  30   0   8        126.12        117.49        24.41 o
  32   0   8        126.14        115.97        27.47 o
  34   0   8        122.72         74.77        21.36 o
  36   0   8        133.53        207.52        24.41 o
  38   0   8        146.12        183.10        21.36 o
  40   0   8        359.25        424.19        25.94 o
  42   0   8        155.15        202.94        13.73 o
   1   1   8        968.66       1105.88        45.69 o
   2   1   8       9373.38      11333.80       166.94 o
   3   1   8       3656.80       4123.79       102.23 o
   4   1   8        788.27        985.82        50.35 o
   5   1   8       1627.75       1744.72        67.83 o
   6   1   8       1207.71       1419.29        78.56 o
   7   1   8        929.70       1006.10        66.30 o
   8   1   8        133.36        183.28        28.99 o
   9   1   8        705.41        649.42        53.91 o
  10   1   8       4243.22       4482.25       139.82 o
  11   1   8       1644.85       1574.36        68.56 o
  12   1   8        492.00        488.94        39.32 o
  13   1   8         82.21        110.30        19.92 o
  14   1   8        994.43        965.87        56.54 o
  15   1   8       1659.83       1775.47        92.77 o
  16   1   8        549.01        535.71        52.32 o
  17   1   8        285.86        269.91        38.02 o
  18   1   8       1756.38       1723.63        96.56 o
  19   1   8        989.50        967.39        73.15 o
  20   1   8        147.54        178.53        50.35 o
  21   1   8        216.64        175.52        19.60 o
  22   1   8        801.47        720.90        28.14 o
  23   1   8        399.95        398.75        25.98 o
  24   1   8        126.33        113.56        14.37 o
  25   1   8        541.51        535.45        27.20 o
  26   1   8       1729.86       1649.76        48.31 o
  27   1   8        230.54        149.67        15.55 o
  28   1   8          9.24          2.49         6.77 o
  29   1   8          6.86          4.34         7.83 o
  30   1   8        200.68        157.46        15.81 o
  31   1   8        256.65        239.09        18.78 o
  32   1   8         54.14         62.15         8.59 o
  33   1   8        152.05        126.76        15.62 o
  34   1   8        268.80        272.24        20.41 o
  35   1   8         70.23         72.09        10.63 o
  36   1   8        115.11        119.49         9.96 o
  37   1   8        128.86        172.21        11.10 o
  38   1   8        563.38        597.86        18.15 o
  39   1   8         60.62         55.16         5.54 o
  40   1   8         17.57         33.98         4.77 o
   0   2   8        294.64        379.94        74.77 o
   1   2   8        507.07        387.57        52.87 o
   2   2   8         53.41         76.85        27.99 o
   3   2   8        486.93        468.83        56.58 o
   4   2   8         66.42         53.26        35.09 o
   5   2   8        137.62        142.23        47.30 o
   6   2   8        222.75        178.95        34.95 o
   7   2   8         49.81         34.38        21.36 o
   8   2   8         78.84        106.65        30.74 o
   9   2   8        612.46        571.46        66.89 o
  10   2   8        215.98        289.25        49.63 o
  11   2   8        756.32        729.60        60.56 o
  12   2   8       1265.65       1229.99        79.27 o
  13   2   8        997.42        950.43        50.75 o
  14   2   8        633.46        537.39        26.92 o
  15   2   8        375.30        305.10        25.79 o
  16   2   8        110.62        124.34        16.52 o
  17   2   8       1123.44        986.70        56.09 o
  18   2   8        955.96        928.52        54.55 o
  19   2   8        484.54        454.71        45.78 o
  20   2   8        197.09        210.57        32.04 o
  21   2   8         49.84         51.88        19.84 o
  22   2   8         86.72        126.65        25.94 o
  23   2   8         98.50        123.59        25.94 o
  24   2   8         32.70         42.72        18.31 o
  25   2   8        413.09        465.39        45.78 o
  26   2   8         38.31        120.54        25.94 o
  27   2   8       1249.29       1437.36        76.29 o
  28   2   8        733.03        868.21        59.51 o
  29   2   8        151.51        184.63        28.99 o
  30   2   8        138.87        148.01        25.94 o
  31   2   8         38.75         35.09        15.26 o
  32   2   8        107.96         97.65        18.31 o
  33   2   8        417.65        413.51        36.62 o
  34   2   8         30.86         36.62        12.21 o
  35   2   8        284.36        299.07        27.47 o
  36   2   8         37.32         27.47         9.16 o
  37   2   8        105.33        102.23        13.73 o
   1   3   8       1600.30       1726.88        81.63 o
   2   3   8       1218.13       1873.62       128.93 o
   3   3   8       2910.40       3028.86        70.13 o
   4   3   8        977.35       1553.32        73.24 o
   5   3   8       1753.82       1681.96        82.40 o
   6   3   8        697.16        806.66        37.72 o
   7   3   8        717.33        710.42        35.05 o
   8   3   8         90.14        283.81        36.62 o
   9   3   8       1511.96       1252.73        64.09 o
  10   3   8       1016.53       1090.99        61.03 o
  11   3   8       1145.14       1177.96        64.09 o
  12   3   8       1257.96       1174.91        62.56 o
  13   3   8       1070.73       1020.80        57.98 o
  14   3   8        181.16        291.44        32.04 o
  15   3   8       1256.34       1199.32        61.03 o
  16   3   8        441.86        454.71        38.15 o
  17   3   8        155.76        158.69        22.89 o
  18   3   8        709.62        606.32        29.13 o
  19   3   8        373.93        331.74        22.10 o
  20   3   8        388.50        368.61        23.03 o
  21   3   8        648.46        565.67        28.99 o
  22   3   8         74.41         82.73        10.63 o
  23   3   8        275.07        199.89        24.41 o
  24   3   8        210.78        186.15        22.89 o
  25   3   8         99.90         76.29        13.73 o
  26   3   8          4.66         15.26         9.16 o
  27   3   8         23.66          7.63         6.10 o
  28   3   8         42.33         35.09         9.16 o
  29   3   8         49.19         79.34        13.73 o
  30   3   8        813.48        640.86        30.52 o
   1   4   8        931.47       1255.78        51.88 o
   4   4   8         91.68        202.94        22.89 o
   5   4   8        254.89        260.92        24.41 o
   6   4   8        139.03        160.21        19.84 o
   7   4   8         94.15         97.65        16.78 o
   8   4   8        210.43        180.05        19.84 o
   9   4   8         68.95         56.46        12.21 o
  10   4   8        281.22        228.88        21.36 o
  11   4   8        134.04        137.33        15.26 o
  12   4   8         15.40         32.04         7.63 o
  13   4   8        115.56        102.23        12.21 o
  14   4   8        270.36        233.46        18.31 o
  15   4   8        431.77        366.21        22.89 o
  16   4   8        152.44        141.90        13.73 o
  17   4   8         39.96         47.30         7.63 o
  18   4   8         71.26         48.83         7.63 o
   2   0   9       7622.98       9575.59       199.88 o
   4   0   9        437.39        617.99        40.78 o
   6   0   9       2787.28       3047.49       162.50 o
   8   0   9         69.38         70.42        14.96 o
  10   0   9       1273.17       1457.21        66.87 o
  12   0   9         34.72         13.73        16.78 o
  14   0   9         64.57         44.25        24.41 o
  16   0   9       2047.21       1914.95       129.70 o
  18   0   9         74.71         93.08        33.57 o
  20   0   9        666.37        584.40        82.40 o
  22   0   9         78.13         69.62        11.61 o
  24   0   9        925.00        949.30        40.45 o
  26   0   9        767.63        741.90        57.22 o
  28   0   9          3.65         -0.76         6.47 o
  30   0   9        255.31        242.61        33.57 o
  32   0   9        203.88        183.10        28.99 o
  34   0   9        207.27        152.59        27.47 o
  36   0   9         87.21        119.02        18.31 o
  38   0   9        116.87        152.59        18.31 o
  40   0   9          6.44          0.00         4.58 o
   0   1   9       2509.32       2681.51       138.85 o
   1   1   9       3220.61       3146.43        91.04 o
   2   1   9       1569.03       1573.93        57.53 o
   3   1   9        375.87        376.36        30.22 o
   4   1   9       3013.69       3505.84       101.65 o
   5   1   9        769.66        734.89        63.11 o
   6   1   9        408.07        397.76        44.69 o
   7   1   9        532.21        576.35        54.48 o
   8   1   9       2353.69       2379.44       107.88 o
   9   1   9       1115.39       1202.34        77.66 o
  10   1   9       2709.14       2865.86       148.77 o
  11   1   9         97.75         92.41        18.68 o
  12   1   9        575.83        609.90        46.17 o
  13   1   9        995.88        927.72        56.00 o
  14   1   9        194.31        215.95        29.04 o
  15   1   9        279.18        230.64        35.41 o
  16   1   9       3049.94       3068.71       128.90 o
  17   1   9       1025.95        971.70        73.90 o
  18   1   9        380.09        417.20        49.60 o
  19   1   9       1638.71       1535.37        45.86 o
  20   1   9       4756.84       4385.41        70.03 o
  21   1   9       1102.71        985.58        29.42 o
  22   1   9        649.79        603.60        23.54 o
  23   1   9        228.35        206.48        16.75 o
  24   1   9        992.01        966.65        36.28 o
  25   1   9        327.80        292.35        20.15 o
  26   1   9        305.46        251.01        19.59 o
  27   1   9        327.81        329.85        21.91 o
  28   1   9        744.28        737.95        33.13 o
  29   1   9         55.18         68.71        11.50 o
  30   1   9         44.55         37.32         8.02 o
  31   1   9        505.25        485.42        25.83 o
  32   1   9       1147.12       1120.86        40.74 o
  33   1   9        169.71        157.72        11.79 o
  34   1   9         54.03         57.99         9.53 o
  35   1   9        151.71        143.50        12.81 o
  36   1   9        330.58        370.94        22.69 o
  37   1   9        137.67        142.54         9.61 o
  38   1   9         35.50         42.25         5.29 o
  39   1   9        230.12        252.00        11.87 o
   1   2   9        171.62        156.31        36.64 o
   2   2   9         92.40         68.94        26.02 o
   3   2   9         10.24          3.65        14.99 o
   4   2   9          1.87         -0.86        15.76 o
   5   2   9        110.32         59.78        23.41 o
   6   2   9         13.38         21.70        16.37 o
   7   2   9        147.76        146.26        37.72 o
   8   2   9        699.73        568.21        67.74 o
   9   2   9        516.50        401.41        58.14 o
  10   2   9        227.47        220.78        43.69 o
  11   2   9       1225.09       1040.29        45.11 o
  12   2   9          5.94         58.44        10.96 o
  13   2   9        784.27        675.27        30.10 o
  14   2   9         58.08        105.81        13.65 o
  15   2   9        814.28        649.39        41.77 o
  16   2   9        739.39        668.76        54.77 o
  17   2   9       2137.99       1969.18        99.94 o
  18   2   9        239.81        289.91        36.62 o
  19   2   9       1511.79       1469.40        77.82 o
  20   2   9        188.57        245.66        35.09 o
  21   2   9        895.44        863.63        62.56 o
  22   2   9        191.78        184.63        32.04 o
  23   2   9        315.72        326.53        38.15 o
  24   2   9        192.68        180.05        28.99 o
  25   2   9         13.00         22.89        15.26 o
  26   2   9         16.84         32.04        13.73 o
  27   2   9         30.45         28.99        16.78 o
  28   2   9        135.97        149.53        25.94 o
  29   2   9        124.83        138.85        25.94 o
  30   2   9         79.82         77.82        18.31 o
  31   2   9         91.27        106.81        19.84 o
  32   2   9        161.52        149.53        21.36 o
  33   2   9          5.25          4.58         7.63 o
  34   2   9         19.99         51.88        12.21 o
  35   2   9          3.37          3.05         6.10 o
  36   2   9         19.80         27.47         9.16 o
   0   3   9        547.60        675.95        50.35 o
   1   3   9        542.32        750.24        36.68 o
   2   3   9        747.52        934.75        92.31 o
   3   3   9       1251.36       1316.24        46.36 o
   5   3   9        593.27        642.99        32.89 o
   6   3   9        260.13        532.60        45.01 o
   7   3   9        822.72        817.86        53.40 o
   8   3   9       1154.05       1066.57        59.51 o
   9   3   9       1715.15       1669.29        73.24 o
  10   3   9        187.28        332.64        36.62 o
  11   3   9        559.98        497.43        39.67 o
  12   3   9        201.05        238.03        28.99 o
  13   3   9        676.28        654.59        45.78 o
  14   3   9       1863.18       1611.30        68.66 o
  15   3   9        565.60        575.25        42.72 o
  16   3   9        181.86        169.37        22.89 o
  17   3   9        837.08        738.51        44.25 o
  18   3   9         44.97        100.85        13.45 o
  19   3   9        555.12        508.11        35.09 o
  20   3   9         65.45        110.96        12.81 o
  21   3   9        342.61        298.94        20.60 o
  22   3   9          1.09         28.99        12.21 o
  23   3   9        128.82         90.03        16.78 o
  24   3   9        141.42        125.12        18.31 o
  25   3   9        244.45        209.04        22.89 o
  26   3   9         52.73        105.28        16.78 o
  27   3   9       1046.78        926.20        42.72 o
  28   3   9        185.46        161.74        18.31 o
  29   3   9        662.61        576.77        28.99 o
   5   4   9        529.19        453.18        30.52 o
   6   4   9        369.90        407.40        28.99 o
   7   4   9        175.62        186.15        21.36 o
   8   4   9         14.89         41.20        10.68 o
   9   4   9         92.29        115.97        15.26 o
  10   4   9        126.46         90.03        13.73 o
  11   4   9         29.32         16.78         6.10 o
  12   4   9          5.29          3.05         4.58 o
  13   4   9          1.85         -3.05         6.10 o
  14   4   9          4.35          0.00         4.58 o
   0   0  10       1412.19       1792.88       132.75 o
   2   0  10       3528.29       4733.25       153.68 o
   4   0  10      11757.93      13987.24       240.32 o
   6   0  10         81.94         73.90        18.31 o
   8   0  10        761.58        949.20        48.93 o
  10   0  10         19.48         33.57        19.84 o
  12   0  10       1310.06       1232.89        97.65 o
  14   0  10        560.29        617.97        71.72 o
  16   0  10       1130.61       1040.63       102.23 o
  18   0  10        378.87        318.90        61.03 o
  20   0  10       2680.19       2521.76        54.48 o
  22   0  10        111.96        123.77        14.80 o
  24   0  10       1226.07       1239.76        49.63 o
  26   0  10       1116.55       1023.71        45.85 o
  28   0  10         15.00          7.63        12.21 o
  30   0  10         32.27         27.47        12.21 o
  32   0  10          3.96         -9.16        13.73 o
  34   0  10         54.22         64.09        16.78 o
  36   0  10        492.66        535.58        33.57 o
  38   0  10         81.29        115.97        15.26 o
  40   0  10         18.25         12.21         4.58 o
   1   1  10        217.65        279.95        27.91 o
   2   1  10       1466.63       1459.23        58.68 o
   3   1  10        445.68        391.85        31.77 o
   4   1  10        275.69        261.21        25.40 o
   5   1  10        867.27        801.97        53.07 o
   6   1  10        553.30        526.96        54.48 o
   7   1  10        220.30        216.78        35.05 o
   8   1  10        641.76        677.64        61.98 o
   9   1  10       1742.14       1646.22        97.09 o
  10   1  10       3727.19       3973.27       149.96 o
  11   1  10        612.39        595.39        48.68 o
  12   1  10        468.43        563.97        46.30 o
  13   1  10        725.67        702.80        52.18 o
  14   1  10        481.91        475.93        43.73 o
  15   1  10        207.74        227.27        35.56 o
  16   1  10       1105.38       1209.96        85.77 o
  17   1  10        921.29        901.86        35.48 o
  18   1  10       2599.60       2577.69        44.88 o
  19   1  10       1035.67        979.69        28.30 o
  20   1  10        626.71        652.50        24.50 o
  21   1  10        248.91        236.59        15.01 o
  22   1  10        195.75        195.92        14.18 o
  23   1  10        285.93        277.32        17.25 o
  24   1  10         75.33         88.01        11.60 o
  25   1  10        527.00        432.09        25.13 o
  26   1  10       1586.86       1479.83        57.12 o
  27   1  10        184.43        144.75        14.96 o
  28   1  10         91.02         80.05        11.38 o
  29   1  10        844.34        807.46        33.08 o
  30   1  10       1074.14       1106.09        50.67 o
  31   1  10        188.12        181.26        15.50 o
  32   1  10        116.76        108.27         9.80 o
  33   1  10         99.67        108.93         9.42 o
  34   1  10        157.52        162.47        14.30 o
  35   1  10        150.74        123.99        11.72 o
  36   1  10         15.29         21.52         6.15 o
  37   1  10         17.65         23.17         4.40 o
  38   1  10        428.58        415.03        15.11 o
   0   2  10        319.99        480.64        86.97 o
   1   2  10        696.92        652.57        72.19 o
   2   2  10         49.73        127.02        18.02 o
   3   2  10        176.01        213.22        25.80 o
   4   2  10        160.59        154.39        18.30 o
   5   2  10         45.86         52.23        13.43 o
   6   2  10         52.85         53.93        12.83 o
   7   2  10        628.25        554.25        34.46 o
   8   2  10        567.73        567.09        28.85 o
   9   2  10       1723.06       1443.51        43.96 o
  10   2  10        156.06        226.91        19.12 o
  11   2  10       1929.33       1649.45        45.28 o
  12   2  10         69.17        115.85        13.53 o
  13   2  10       1280.86       1119.30        38.84 o
  14   2  10        768.94        598.72        41.09 o
  15   2  10        303.63        267.79        37.38 o
  16   2  10        249.80        218.20        32.04 o
  17   2  10         25.38         25.94        13.73 o
  18   2  10         55.00         45.78        16.78 o
  19   2  10         45.62         54.93        18.31 o
  20   2  10        230.69        158.69        27.47 o
  21   2  10        611.65        663.75        53.40 o
  22   2  10        215.37        276.18        35.09 o
  23   2  10        882.63        860.58        61.03 o
  24   2  10        150.75        210.57        33.57 o
  25   2  10        444.79        473.02        44.25 o
  26   2  10         17.21         18.31        13.73 o
  27   2  10         58.72         41.20        15.26 o
  28   2  10        202.54        183.10        25.94 o
  29   2  10        130.56        117.49        22.89 o
  30   2  10        172.92        166.32        24.41 o
  31   2  10        334.98        340.27        32.04 o
  32   2  10        193.29        192.26        24.41 o
  33   2  10        421.68        427.24        33.57 o
  34   2  10         15.67         51.88        12.21 o
  35   2  10        252.03        230.40        21.36 o
  36   2  10        122.95        126.65        13.73 o
   1   3  10          2.82         37.18         9.87 o
   2   3  10         46.21        120.11        68.66 o
   3   3  10        523.32        528.91        28.45 o
   4   3  10        200.73        349.58        25.83 o
   5   3  10        237.56        354.00        35.09 o
   6   3  10        409.99        369.26        36.62 o
   7   3  10        346.88        389.09        36.62 o
   8   3  10        257.50        326.53        35.09 o
   9   3  10        842.65        837.70        50.35 o
  10   3  10         27.53         85.45        21.36 o
  11   3  10        142.54         93.08        18.31 o
  12   3  10        126.18        128.17        21.36 o
  13   3  10        234.60        242.61        27.47 o
  14   3  10        104.93         90.03        16.78 o
  15   3  10        314.48        302.12        28.99 o
  16   3  10        467.35        424.19        33.57 o
  17   3  10        810.63        796.50        44.25 o
  18   3  10         54.71         88.50        12.81 o
  19   3  10        299.19        246.05        22.89 o
  20   3  10          8.12         32.04        12.21 o
  21   3  10        188.70        164.79        21.36 o
  22   3  10         13.49         19.84         7.63 o
  23   3  10        120.41        111.39        18.31 o
  24   3  10         26.74         42.72        10.68 o
  25   3  10        352.05        349.42        27.47 o
  26   3  10        248.86        233.46        21.36 o
  27   3  10        485.57        398.25        25.94 o
  28   3  10         86.81        111.39        13.73 o
   2   0  11      10543.74      13250.30       276.11 o
   4   0  11       2003.79       2458.65       106.81 o
   6   0  11       5280.20       6010.74       173.08 o
   8   0  11        981.53       1195.29        72.96 o
  10   0  11       1662.93       1786.22       185.39 o
  12   0  11       1075.46       1164.57        75.53 o
  14   0  11       2059.03       1765.42       125.12 o
  16   0  11         99.79         97.65        33.57 o
  18   0  11       6881.02       6740.13       109.79 o
  20   0  11         10.02         11.55         7.51 o
  22   0  11        996.69        996.15        36.10 o
  24   0  11        350.12        315.14        25.34 o
  26   0  11       1168.75       1063.29        46.39 o
  28   0  11         33.10         32.50        10.68 o
  30   0  11         20.35          6.10        10.68 o
  32   0  11        411.00        407.40        41.20 o
  34   0  11        508.41        537.10        41.20 o
  36   0  11        294.91        332.64        24.41 o
  38   0  11        707.08        807.18        32.04 o
   0   1  11       4852.48       5180.62       168.33 o
   1   1  11       3726.57       3869.59       103.61 o
   2   1  11        175.63        222.80        30.20 o
   3   1  11        563.13        470.82        37.42 o
   4   1  11        239.13        239.30        26.25 o
   5   1  11        180.12        117.43        22.00 o
   6   1  11         17.17          7.95        12.49 o
   7   1  11          7.74         15.26         9.56 o
   8   1  11        215.70        226.27        36.93 o
   9   1  11        101.20         74.94        23.03 o
  10   1  11        378.51        335.77        37.40 o
  11   1  11       2169.36       2297.78        97.62 o
  12   1  11       4610.69       4829.14       183.83 o
  13   1  11        959.94        877.87        60.10 o
  14   1  11       1905.18       1845.33        65.63 o
  15   1  11        851.46        769.72        24.77 o
  16   1  11        312.31        279.11        13.29 o
  17   1  11        657.45        631.65        22.84 o
  18   1  11       2447.08       2359.13        44.12 o
  19   1  11       1046.60        965.94        29.76 o
  20   1  11          9.12          4.28         5.53 o
  21   1  11         46.64         24.76         6.10 o
  22   1  11         91.82        101.70         9.94 o
  23   1  11        280.82        267.82        16.65 o
  24   1  11          5.40          7.88         6.04 o
  25   1  11        165.25        133.49        13.58 o
  26   1  11         35.11         23.77         6.94 o
  27   1  11        120.41        103.36        12.16 o
  28   1  11        108.87         93.55        11.13 o
  29   1  11        367.93        321.97        20.70 o
  30   1  11        156.37        129.83        13.16 o
  31   1  11         20.07          5.69         5.72 o
  32   1  11        100.36         82.83         7.98 o
  33   1  11        208.83        172.32        12.77 o
  34   1  11         80.56         69.97         9.87 o
  35   1  11         44.03         40.95         6.95 o
  36   1  11         47.88         51.93         5.37 o
  37   1  11         79.32         82.06         5.83 o
   1   2  11        569.03        574.72        27.50 o
   2   2  11        317.99        469.78        33.85 o
   3   2  11       1431.27       1312.16        35.81 o
   4   2  11        100.91        329.88        50.96 o
   5   2  11        874.49        896.02        36.01 o
   6   2  11        531.03        621.85        35.18 o
   7   2  11       2308.36       1937.60        44.08 o
   8   2  11        434.80        645.84        27.87 o
   9   2  11       2633.15       2274.48        47.21 o
  10   2  11        623.26        724.46        26.84 o
  11   2  11        596.64        648.05        25.24 o
  12   2  11       1500.24       1375.00        37.48 o
  13   2  11       1477.91       1408.48        51.65 o
  14   2  11        694.10        732.20        38.80 o
  15   2  11       2095.59       1946.25        59.52 o
  16   2  11        843.49        845.16        40.36 o
  17   2  11       1522.65       1319.78        49.07 o
  18   2  11        306.66        314.26        26.02 o
  19   2  11        488.03        419.95        28.60 o
  20   2  11         55.68         91.85        14.99 o
  21   2  11       1038.47       1000.96        65.61 o
  22   2  11        144.02        158.69        28.99 o
  23   2  11        672.16        622.55        51.88 o
  24   2  11        193.77        196.84        30.52 o
  25   2  11        452.47        466.91        44.25 o
  26   2  11        222.82        230.40        32.04 o
  27   2  11        387.64        360.10        38.15 o
  28   2  11         25.25         19.84        13.73 o
  29   2  11        457.22        518.79        41.20 o
  30   2  11        113.08        135.80        21.36 o
  31   2  11        210.83        219.72        25.94 o
  32   2  11         10.99         16.78         9.16 o
  33   2  11        229.44        254.82        24.41 o
  34   2  11         25.39         32.04         9.16 o
   0   3  11        123.38        216.67        30.52 o
   1   3  11        409.56        424.02        26.70 o
   2   3  11        219.18        267.02        32.04 o
   3   3  11         63.11        120.54        22.89 o
   4   3  11         69.00         99.18        19.84 o
   5   3  11        251.35        325.01        32.04 o
   6   3  11        835.71        715.63        47.30 o
   7   3  11         34.85        109.86        25.94 o
   8   3  11         49.86         53.40        15.26 o
   9   3  11        369.53        372.31        33.57 o
  10   3  11        251.21        270.08        28.99 o
  11   3  11        192.53        175.47        24.41 o
  12   3  11        106.69        119.02        18.31 o
  13   3  11         19.17         74.77        16.78 o
  14   3  11       1125.44       1010.12        51.88 o
  15   3  11        398.79        476.07        35.09 o
  16   3  11         59.62         56.46        13.73 o
  17   3  11         41.68         32.04        10.68 o
  18   3  11        288.18        238.28        21.36 o
  19   3  11         34.78         33.57        10.68 o
  20   3  11          8.23         22.89         9.16 o
  21   3  11         27.90         21.36        10.68 o
  22   3  11         37.94         33.57         9.16 o
  23   3  11         39.97         35.09         9.16 o
  24   3  11         84.95         71.72        12.21 o
  25   3  11        355.12        302.12        22.89 o
  26   3  11        334.94        257.87        19.84 o
   0   0  12       4082.34       4339.54       241.09 o
   2   0  12        152.89        273.36        34.32 o
   4   0  12       4389.18       5074.13       237.27 o
   6   0  12         72.01         97.65        35.09 o
   8   0  12       2608.87       2845.72       190.73 o
  10   0  12       1134.90       1472.45       138.85 o
  12   0  12        509.55        541.68        86.97 o
  14   0  12        715.53        921.62       115.97 o
  16   0  12       3461.66       3413.52        75.76 o
  18   0  12         40.83         54.00         9.34 o
  20   0  12      11492.35      10974.58       197.95 o
  22   0  12        499.97        530.48        28.29 o
  24   0  12       1236.47        992.77        45.85 o
  26   0  12        243.12        226.81        22.10 o
  28   0  12        632.97        645.94        35.05 o
  30   0  12        257.85        210.57        28.99 o
  32   0  12       1304.16       1242.05        62.56 o
  34   0  12          2.37         -1.53         9.16 o
  36   0  12        654.31        741.57        33.57 o
  38   0  12         21.36         21.36         6.10 o
   1   1  12        295.56        313.51        32.31 o
   2   1  12        129.17        117.33        20.24 o
   3   1  12         68.66         61.81        14.49 o
   4   1  12         59.25         78.08        20.83 o
   5   1  12        136.48        148.49        28.40 o
   6   1  12        584.07        692.91        55.56 o
   7   1  12        468.96        424.57        44.41 o
   8   1  12        492.16        484.42        46.62 o
   9   1  12        214.52        241.65        34.48 o
  10   1  12        746.40        740.43        49.33 o
  11   1  12        308.54        291.34        19.30 o
  12   1  12         55.77         64.51        10.53 o
  13   1  12        159.78        166.57        15.14 o
  14   1  12        233.66        234.72        12.30 o
  15   1  12        127.30        111.12         8.86 o
  16   1  12        804.74        765.50        22.68 o
  17   1  12       1332.48       1316.98        33.46 o
  18   1  12        123.46        120.84        11.51 o
  19   1  12        381.84        376.74        19.55 o
  20   1  12         80.72         94.29         9.90 o
  21   1  12         53.15         55.88         7.18 o
  22   1  12        668.40        599.28        24.56 o
  23   1  12         68.97         78.22         9.03 o
  24   1  12        240.16        231.77        18.03 o
  25   1  12         60.22         40.18         8.87 o
  26   1  12          9.05          2.80         7.97 o
  27   1  12          2.55         -8.17         8.17 o
  28   1  12         70.13         66.46         8.69 o
  29   1  12         49.64         31.54         8.51 o
  30   1  12          9.24          8.17         5.88 o
  31   1  12         18.36         15.70         4.63 o
  32   1  12         44.58         44.32         8.37 o
  33   1  12         26.71         17.30         8.15 o
  34   1  12         27.81         18.87         9.16 o
  35   1  12         25.57         22.51        10.68 o
  36   1  12         17.30         20.48         4.77 o
   0   2  12         34.34        138.85        54.93 o
   1   2  12        478.19        443.68        27.66 o
   2   2  12        591.17        618.08        31.05 o
   3   2  12        360.05        415.62        45.10 o
   4   2  12        198.64        286.57        18.91 o
   5   2  12        487.16        476.13        20.22 o
   6   2  12         83.50        172.78        20.33 o
   7   2  12       2706.31       2567.31        72.68 o
   8   2  12       2165.84       2058.67        50.53 o
   9   2  12       2559.35       2231.12        50.42 o
  10   2  12        132.80        268.34        20.32 o
  11   2  12        476.22        426.99        22.16 o
  12   2  12        133.46        135.59        18.25 o
  13   2  12        410.60        389.07        31.28 o
  14   2  12        204.52        229.26        22.58 o
  15   2  12       1554.85       1342.02        51.49 o
  16   2  12        427.08        516.09        31.49 o
  17   2  12        644.23        621.89        34.32 o
  18   2  12         11.73         29.41        11.72 o
  19   2  12        379.11        384.28        26.72 o
  20   2  12        249.99        215.46        20.16 o
  21   2  12        406.29        363.15        41.20 o
  22   2  12         10.33         25.94        18.31 o
  23   2  12        443.14        476.07        44.25 o
  24   2  12         81.83         93.08        24.41 o
  25   2  12        404.65        416.56        39.67 o
  26   2  12         30.09         57.98        21.36 o
  27   2  12        544.09        611.87        45.78 o
  28   2  12         71.13        148.01        22.89 o
  29   2  12        594.29        630.18        44.25 o
  30   2  12         71.27        119.02        19.84 o
  31   2  12        670.88        735.46        42.72 o
  32   2  12        161.28        157.16        19.84 o
  33   2  12        269.58        254.82        21.36 o
   4   3  12        263.73        282.28        30.52 o
   5   3  12        288.64        341.79        33.57 o
   6   3  12          1.65         59.51        19.84 o
   7   3  12         94.21         73.24        16.78 o
   8   3  12         24.64         38.15        13.73 o
   9   3  12        166.43        166.32        22.89 o
  10   3  12         36.62         47.30        13.73 o
  11   3  12         50.78         48.83        13.73 o
  12   3  12        100.47         73.24        15.26 o
  13   3  12          2.11         -1.53         6.10 o
  14   3  12        155.27        109.86        16.78 o
  19   3  12         20.73         24.41         9.16 o
  20   3  12         19.08         10.68         7.63 o
  21   3  12         48.77         44.25        10.68 o
  22   3  12         51.45         36.62         9.16 o
  23   3  12         12.90         18.31         7.63 o
  24   3  12         32.04         25.94         7.63 o
   2   0  13        316.47        273.31        41.42 o
   4   0  13        113.89        103.76        45.78 o
   6   0  13        494.88        538.63        90.03 o
   8   0  13        726.21        691.21       103.76 o
  10   0  13      11768.65      13725.08       447.08 o
  12   0  13        196.71        188.35        19.35 o
  14   0  13       1987.81       1916.53        72.48 o
  16   0  13        165.38        183.05        14.95 o
  18   0  13        415.66        405.84        23.12 o
  20   0  13       4732.64       4958.30        81.10 o
  22   0  13         80.74         90.36        14.03 o
  24   0  13        838.29        869.81        42.04 o
  26   0  13       1885.58       1551.23        56.46 o
  28   0  13        328.45        328.66        24.26 o
  30   0  13       1983.54       1928.68        77.82 o
  32   0  13        101.70         84.59        11.29 o
  34   0  13        815.98        738.51        42.72 o
  36   0  13          3.34         15.26         6.10 o
   0   1  13       2144.38       2466.83       129.35 o
   1   1  13        378.08        435.93        41.02 o
   2   1  13        184.02        210.76        28.47 o
   3   1  13        802.33        891.21        66.01 o
   4   1  13       1747.84       2311.73       157.49 o
   5   1  13        672.93        848.00        62.00 o
   6   1  13        128.53        120.35        12.94 o
   7   1  13        801.49        764.71        33.62 o
   8   1  13       1548.01       1837.76        51.59 o
   9   1  13         93.38        100.72        12.61 o
  10   1  13        851.21        885.60        34.28 o
  11   1  13       1963.89       1843.59        48.95 o
  12   1  13        633.17        705.78        32.68 o
  13   1  13        273.96        288.89        20.76 o
  14   1  13        462.89        525.77        18.79 o
  15   1  13        233.95        229.38        13.36 o
  16   1  13         93.21         87.38         9.70 o
  17   1  13        765.15        810.11        28.49 o
  18   1  13         24.61         29.53         6.21 o
  19   1  13        321.47        336.51        18.59 o
  20   1  13        756.77        740.34        26.46 o
  21   1  13        157.65        154.29        12.35 o
  22   1  13         66.54         79.97         8.27 o
  23   1  13        719.48        681.55        25.69 o
  24   1  13        602.76        586.68        27.68 o
  25   1  13        112.28        110.54        12.49 o
  26   1  13         71.62         72.55         9.48 o
  27   1  13        171.39        130.10        12.08 o
  28   1  13         91.28         69.16         9.48 o
  29   1  13         93.58         79.39         9.30 o
  30   1  13         37.23         20.48         4.77 o
  31   1  13         69.37         61.59         7.93 o
  32   1  13         66.78         74.63         9.03 o
  33   1  13          9.37         24.41         5.08 o
  34   1  13        107.38        102.23         7.85 o
  35   1  13         78.25         59.51        10.68 o
   1   2  13        872.12        881.60       138.85 o
   2   2  13        828.62        915.72        45.16 o
   3   2  13        733.74        800.06        88.50 o
   5   2  13        689.49        540.43        27.89 o
   7   2  13        934.46        774.95        33.17 o
   8   2  13        115.45        248.43        22.80 o
   9   2  13        906.63        801.16        53.61 o
  10   2  13        351.89        386.27        24.30 o
  11   2  13        370.64        303.85        25.20 o
  12   2  13         54.90         71.21        14.30 o
  13   2  13        600.37        612.39        35.86 o
  14   2  13        122.38        144.34        19.06 o
  15   2  13        711.94        686.98        36.04 o
  16   2  13        323.29        383.42        27.12 o
  17   2  13        405.17        411.38        28.21 o
  18   2  13        149.56        166.95        18.31 o
  19   2  13        264.77        259.63        21.63 o
  20   2  13         11.20         20.51         9.53 o
  21   2  13        294.53        280.76        35.09 o
  22   2  13         49.52         62.56        19.84 o
  23   2  13        275.01        335.69        38.15 o
  24   2  13         19.72         39.67        18.31 o
  25   2  13        386.79        390.62        38.15 o
  26   2  13        155.94        183.10        25.94 o
  27   2  13        130.70        129.70        22.89 o
  28   2  13         66.68         67.14        16.78 o
  29   2  13        191.10        196.84        22.89 o
  30   2  13         37.53         25.94        10.68 o
  31   2  13        182.34        154.91        12.95 o
  32   2  13         62.89         54.93         7.55 o
   0   0  14       1187.56       1397.68       160.21 o
   2   0  14         47.96         91.55        47.30 o
   4   0  14        379.61        416.98        37.78 o
   6   0  14        375.01        435.34        28.88 o
   8   0  14        493.16        437.66        28.44 o
  10   0  14        293.50        271.53        19.85 o
  12   0  14       4110.07       4527.16       103.73 o
  14   0  14      11984.19      12274.47       132.59 o
  16   0  14       1026.99       1107.80        38.81 o
  18   0  14       2868.41       2859.24        91.66 o
  20   0  14        814.60        805.11        33.27 o
  22   0  14         69.15         95.88        15.40 o
  24   0  14         46.10         44.58         9.53 o
  26   0  14         14.84         10.56         6.95 o
  28   0  14        141.59        118.86        18.31 o
  30   0  14        256.46        246.55        28.23 o
  32   0  14        194.95        137.33        18.31 o
  34   0  14        192.70        192.26        18.31 o
   1   1  14        678.25        762.30        39.33 o
   2   1  14       1355.95       1669.48        73.64 o
   3   1  14        971.08        985.27        39.17 o
   4   1  14         50.90         81.47        14.49 o
   5   1  14        135.27        226.11        20.02 o
   6   1  14       4282.78       4762.73        87.50 o
   7   1  14       2398.80       2732.88       165.87 o
   8   1  14       1282.82       1494.06        41.39 o
   9   1  14        895.50        898.80        32.44 o
  10   1  14        435.84        512.30        28.49 o
  11   1  14        494.22        495.19        27.65 o
  12   1  14        588.00        686.57        38.66 o
  13   1  14       1070.13       1092.00        48.87 o
  14   1  14       1511.49       1552.88        63.37 o
  15   1  14        176.19        208.48        13.36 o
  16   1  14       1375.39       1421.27        38.09 o
  17   1  14       3234.58       3043.54        55.78 o
  18   1  14       2103.65       2123.63        45.66 o
  19   1  14        953.77        952.26        30.97 o
  20   1  14         22.99         37.83        11.89 o
  21   1  14        402.61        393.58        19.46 o
  22   1  14        881.61        869.87        27.89 o
  23   1  14        110.40        104.11        15.02 o
  24   1  14        410.11        360.25        20.75 o
  25   1  14         31.32         35.23         7.68 o
  26   1  14        410.08        382.30        20.75 o
  27   1  14        273.99        247.99        16.10 o
  28   1  14         55.91         52.52         8.72 o
  29   1  14         81.39         75.18         8.72 o
  30   1  14        330.22        315.55        12.57 o
  31   1  14         12.78         13.93         4.46 o
  32   1  14         26.82         23.71         9.52 o
  33   1  14        229.01        175.47        18.31 o
  34   1  14        145.47        111.39        13.73 o
   0   2  14        947.79       1107.77        74.77 o
   1   2  14        668.81        904.99        56.43 o
   2   2  14        317.24        559.18        38.49 o
   3   2  14       1194.35       1138.42        53.40 o
   4   2  14        380.73        687.74        58.75 o
   5   2  14        555.12        565.80        36.13 o
   6   2  14        533.06        435.38        61.80 o
   7   2  14        238.46        293.73        22.60 o
   8   2  14        399.72        388.48        24.67 o
   9   2  14        334.37        344.99        22.24 o
  10   2  14        129.14        132.38        18.43 o
  11   2  14        155.62        137.04        15.03 o
  12   2  14         17.61         39.26        10.50 o
  13   2  14        594.99        586.83        28.45 o
  14   2  14        502.04        510.29        26.27 o
  15   2  14        210.59        216.35        17.65 o
  16   2  14        222.02        197.82        16.82 o
  17   2  14        156.64        168.80        17.96 o
  18   2  14         75.40         92.77        14.30 o
  19   2  14         51.57         50.54         9.23 o
  20   2  14          5.42          6.10        10.68 o
  21   2  14         11.38         38.15        16.78 o
  22   2  14          4.29         12.21        10.68 o
  23   2  14         15.05         21.36        12.21 o
  24   2  14         59.66         41.20        13.73 o
  25   2  14        234.62        213.62        19.42 o
  26   2  14        149.50        165.22        19.07 o
  27   2  14        142.27        142.67        14.03 o
  28   2  14        134.36        107.58        13.73 o
  29   2  14         43.74         35.16         6.47 o
  30   2  14         10.05          6.87         4.32 o
   2   0  15        338.88        419.39        24.98 o
   4   0  15          6.89         14.84         8.34 o
   6   0  15       1041.01       1243.04        63.89 o
   8   0  15         26.92         32.20        11.76 o
  10   0  15       1421.23       1491.62        55.61 o
  12   0  15         32.11         37.38         9.01 o
  14   0  15        563.53        550.19        34.76 o
  16   0  15         16.44          9.77         6.28 o
  18   0  15          0.18         -5.47         6.16 o
  20   0  15         48.46         40.61         7.09 o
  22   0  15       1331.71       1159.15        47.44 o
  24   0  15         58.27         58.77        11.29 o
  26   0  15         37.28         12.11         8.43 o
  28   0  15        148.73        130.28        15.26 o
  30   0  15         34.40         24.52        11.44 o
  32   0  15         76.45         91.55        13.73 o
  34   0  15         13.77         16.78         6.10 o
   0   1  15        748.98        707.32        51.63 o
   1   1  15        249.14        282.22        20.77 o
   2   1  15         86.79        108.74        14.15 o
   3   1  15        197.03        275.84        32.16 o
   4   1  15        794.55        922.81        39.29 o
   5   1  15        287.85        371.49        38.29 o
   6   1  15        147.43        208.74        51.88 o
   7   1  15       1362.76       1587.19        68.66 o
   8   1  15       4045.99       4245.52        80.15 o
   9   1  15        512.66        798.71        55.37 o
  10   1  15         33.71         99.23        16.55 o
  11   1  15        314.63        326.81        29.07 o
  12   1  15        466.38        467.56        27.99 o
  13   1  15        763.48        707.45        25.00 o
  14   1  15        525.10        653.19        25.16 o
  15   1  15        224.70        252.16        16.35 o
  16   1  15       1211.57       1228.50        34.79 o
  17   1  15        232.34        234.45        16.08 o
  18   1  15         77.69         90.12         9.29 o
  19   1  15        272.72        230.94        16.30 o
  20   1  15       1900.48       1943.29        42.00 o
  21   1  15        745.41        838.37        27.12 o
  22   1  15          7.91          3.77         5.20 o
  23   1  15        461.87        453.90        22.88 o
  24   1  15        414.15        409.72        20.92 o
  25   1  15        149.90        134.16        12.49 o
  26   1  15         75.04         58.80         8.17 o
  27   1  15        102.51        108.50         9.15 o
  28   1  15        352.29        384.54        15.80 o
  29   1  15        205.11        155.59         9.97 o
  30   1  15         79.02         94.39         8.41 o
  31   1  15        426.94        385.36        14.62 o
  32   1  15        686.69        526.42        28.99 o
   1   2  15        136.89        111.96        13.78 o
   2   2  15         22.07         44.76        11.35 o
   3   2  15         54.70         29.70         8.08 o
   4   2  15         14.03         21.17         8.41 o
   5   2  15         56.73         71.98        20.60 o
   6   2  15        150.36        156.20        25.18 o
   7   2  15        100.11        145.61        19.94 o
   8   2  15        125.00        129.98        17.16 o
   9   2  15         23.37         42.33        12.37 o
  10   2  15        182.83        180.91        16.69 o
  11   2  15        176.31        192.20        16.08 o
  12   2  15         11.02         23.18         8.72 o
  13   2  15         60.17         57.59         9.96 o
  14   2  15         22.23         26.54         8.48 o
  15   2  15         76.43         74.02         9.87 o
  16   2  15         10.22         19.39         8.09 o
  17   2  15        364.21        321.38        19.49 o
  18   2  15        239.92        197.58        15.03 o
  19   2  15         24.65         36.78         8.08 o
  20   2  15         16.72          4.58         6.47 o
  21   2  15         54.33         70.61        12.21 o
  22   2  15         86.70         74.36        11.72 o
  23   2  15          5.20          3.17         6.95 o
  24   2  15         64.81         42.31         9.12 o
  25   2  15         59.89         47.53         9.12 o
  26   2  15         40.62         28.17         6.95 o
  27   2  15         22.98         13.73         6.10 o
  28   2  15          3.41         -6.10         7.63 o
   0   0  16         89.69         85.45        21.36 o
   2   0  16         78.65        100.29        12.68 o
   4   0  16       1809.26       2117.42        84.41 o
   6   0  16       1120.46       1392.45        55.18 o
   8   0  16       3040.43       3616.84       160.98 o
  10   0  16       2804.25       3169.91        98.42 o
  12   0  16       2639.65       2711.23        74.52 o
  14   0  16       2992.47       3014.78        78.21 o
  16   0  16        413.76        409.02        23.68 o
  18   0  16       1332.94       1469.26        42.12 o
  20   0  16         83.87         66.35         9.37 o
  22   0  16          5.18         -9.12         9.12 o
  24   0  16        530.38        470.89        27.50 o
  26   0  16        170.85        178.32        16.18 o
  28   0  16        296.90        255.04        26.70 o
  30   0  16         39.35         27.47         7.63 o
  32   0  16        278.03        282.28        21.36 o
   1   1  16        234.95        263.63        24.57 o
   2   1  16        301.05        302.69        23.77 o
   3   1  16          7.42         37.45        30.52 o
   4   1  16         78.27         95.94        22.89 o
   5   1  16        131.75        201.42        24.82 o
   6   1  16        378.96        486.55        94.60 o
   7   1  16        794.34        825.08        44.30 o
   8   1  16          1.92        183.69        67.14 o
   9   1  16        966.18       1241.67        53.82 o
  10   1  16       2409.93       2641.65        74.84 o
  11   1  16        974.38       1211.85        74.77 o
  12   1  16        507.56        557.19        29.07 o
  13   1  16        194.16        201.92        14.29 o
  14   1  16       1070.09       1118.94        30.50 o
  15   1  16        940.83        977.59        28.00 o
  16   1  16        478.82        490.94        19.73 o
  17   1  16         86.34         89.75         8.91 o
  18   1  16          3.21          2.37         4.99 o
  19   1  16        369.29        378.98        17.07 o
  20   1  16       1030.51       1048.63        26.93 o
  21   1  16        225.07        219.45        12.66 o
  22   1  16        267.07        291.82        16.07 o
  23   1  16        111.72        110.71         9.97 o
  24   1  16        225.81        196.21        12.57 o
  25   1  16        248.69        229.65        12.95 o
  26   1  16        553.49        534.23        20.57 o
  27   1  16        139.96        116.34         9.63 o
  28   1  16         83.38         76.52         7.11 o
  29   1  16        129.62        120.76         8.19 o
  30   1  16        597.28        531.61        15.50 o
  31   1  16        139.15        112.91        13.73 o
   0   2  16       1148.83       1042.16        68.66 o
   1   2  16        350.08        592.22        47.30 o
   3   2  16        538.77        541.19        27.78 o
   4   2  16        148.85        356.25        24.85 o
   5   2  16        392.51        371.09        23.36 o
   6   2  16         93.19        181.46        17.70 o
   7   2  16        142.77        128.12        14.27 o
   8   2  16         43.65         63.23        12.97 o
   9   2  16        107.22        141.80        22.12 o
  10   2  16        344.40        258.65        23.74 o
  11   2  16        594.48        528.08        31.23 o
  12   2  16        230.92        259.40        20.85 o
  13   2  16        147.00        112.79        14.54 o
  14   2  16         25.85         32.04         9.71 o
  15   2  16         30.35         40.22         8.75 o
  16   2  16         85.89         73.36        11.72 o
  17   2  16        114.72         96.25        13.73 o
  18   2  16        264.31        231.29        22.12 o
  19   2  16        399.16        308.22        30.52 o
  20   2  16        237.37        199.89        25.94 o
  21   2  16        750.60        668.33        42.72 o
  22   2  16        200.89        248.71        27.47 o
  23   2  16        883.61        827.01        44.25 o
  24   2  16        104.41        108.34        16.78 o
  25   2  16         80.34         59.51        10.68 o
  26   2  16          6.61         -1.53         6.10 o
   2   0  17       1148.06       1227.10        67.14 o
   4   0  17        809.09        864.53        36.21 o
   6   0  17       7409.18       8499.20       225.06 o
   8   0  17        296.23        372.72        27.80 o
  10   0  17        235.47        288.17        24.11 o
  12   0  17         84.14         55.44        13.83 o
  14   0  17        926.55        976.77        35.08 o
  16   0  17        956.54        989.63        35.15 o
  18   0  17       3348.39       3317.35        87.00 o
  20   0  17         16.71         25.85         9.12 o
  22   0  17        859.44        708.53        45.01 o
  24   0  17        240.33        200.95        19.07 o
  26   0  17        411.06        366.34        39.67 o
  28   0  17        230.11        196.84        18.31 o
  30   0  17        271.88        239.56        18.31 o
   0   1  17         70.29         73.24        18.31 o
   1   1  17         23.98         30.69        14.30 o
   2   1  17        336.23        328.44        26.31 o
   3   1  17        393.00        369.39        26.67 o
   4   1  17          3.99         72.40        17.28 o
   5   1  17         91.92        155.91        19.85 o
   6   1  17        552.11        601.51        38.29 o
   7   1  17        459.28        557.29        38.66 o
   8   1  17        818.28        933.85        46.70 o
   9   1  17        162.67        246.47        78.58 o
  10   1  17        109.13        124.22        18.67 o
  11   1  17         83.02         89.71        13.74 o
  12   1  17         79.67         76.86        15.76 o
  13   1  17       2036.80       2084.72        44.30 o
  14   1  17       1371.72       1331.65        35.50 o
  15   1  17        793.55        819.31        27.64 o
  16   1  17         12.58         37.57         7.81 o
  17   1  17        231.03        216.06        13.64 o
  18   1  17         98.62         98.86         9.97 o
  19   1  17         29.31         24.73         6.20 o
  20   1  17        531.66        495.47        19.05 o
  21   1  17        122.18        148.87        11.94 o
  22   1  17         30.07         30.49         5.96 o
  23   1  17        116.37        102.37         9.63 o
  24   1  17         12.98          6.73         6.98 o
  25   1  17        154.50        148.45        10.37 o
  26   1  17        268.35        235.93        11.96 o
  27   1  17        129.09        108.53         7.68 o
  28   1  17        112.56        111.95         7.51 o
  29   1  17         58.16         56.46        10.68 o
   1   2  17         84.73        120.40        17.16 o
   2   2  17        150.21        185.42        21.58 o
   3   2  17        343.19        299.41        25.34 o
   5   2  17        693.05        624.08        51.88 o
   6   2  17        322.27        726.62        96.31 o
   7   2  17       1131.70       1169.17        45.39 o
   9   2  17        814.72        785.37        47.22 o
  10   2  17        328.67        351.39        29.75 o
  11   2  17        153.13        154.80        13.87 o
  12   2  17         83.59         92.62        12.95 o
  13   2  17        402.15        353.63        22.58 o
  14   2  17        172.72        228.31        26.70 o
  15   2  17        781.14        702.65        45.01 o
  16   2  17        255.40        241.48        17.96 o
  17   2  17       1625.79       1450.11        67.90 o
  18   2  17         41.76        120.54        22.89 o
  19   2  17       1156.55       1031.48        48.83 o
  20   2  17        239.57        250.24        25.94 o
  21   2  17        474.01        401.30        28.99 o
  22   2  17        221.91        190.73        19.84 o
  23   2  17        182.06        172.42        16.78 o
  24   2  17        115.72         97.44         9.16 o
   0   0  18        936.69        872.79        61.03 o
   2   0  18          4.57         -0.95         8.43 o
   4   0  18        354.04        399.51        32.81 o
   6   0  18       1308.88       1303.04        70.95 o
   8   0  18       4161.52       4801.88        96.66 o
  10   0  18        481.20        449.57        24.89 o
  12   0  18       1245.87       1222.48        52.64 o
  14   0  18       2308.14       2672.75        92.31 o
  16   0  18        525.13        547.54        30.99 o
  18   0  18         23.21         25.02         6.28 o
  20   0  18        593.71        619.05        52.64 o
  22   0  18         11.41          2.29         8.39 o
  24   0  18        681.35        570.99        65.61 o
  26   0  18         40.31         41.20         9.16 o
  28   0  18        445.76        418.08        24.41 o
   1   1  18         12.81          9.07        11.44 o
   2   1  18         24.12         12.97        11.87 o
   3   1  18         47.63         54.17        14.03 o
   4   1  18         84.92        106.65        16.08 o
   5   1  18        201.26        250.14        25.87 o
   6   1  18        252.95        304.07        23.48 o
   7   1  18        141.63        177.66        18.74 o
   8   1  18        137.44        152.29        24.89 o
   9   1  18        320.74        294.74        25.83 o
  10   1  18         16.22          5.91         5.86 o
  11   1  18        221.96        180.40        14.32 o
  12   1  18        196.37        245.34        23.13 o
  13   1  18        402.84        393.76        18.70 o
  14   1  18        117.67        112.09        10.43 o
  15   1  18        265.64        229.43        13.82 o
  16   1  18        227.21        212.92        13.18 o
  17   1  18        314.47        289.18        14.72 o
  18   1  18         19.36         32.16         5.62 o
  19   1  18         43.48         32.52         5.53 o
  20   1  18         34.69         33.34         5.39 o
  21   1  18         73.90         81.04         8.17 o
  22   1  18        171.54        146.78        10.18 o
  23   1  18          6.20          5.80         3.05 o
  24   1  18         92.90         86.83         7.25 o
  25   1  18         59.31         38.40         5.69 o
  26   1  18          8.51         10.68         7.63 o
   0   2  18        365.40        805.65        51.88 o
   1   2  18        680.46        658.91        39.67 o
   2   2  18         56.27        481.56        69.43 o
   3   2  18        629.93        611.87        31.29 o
   4   2  18        210.57        419.61        39.67 o
   5   2  18        469.95        412.82        35.86 o
   7   2  18        763.40        801.74        34.32 o
   8   2  18        392.01        628.11        70.95 o
   9   2  18        783.85        638.71        29.30 o
  10   2  18         47.18        171.49        30.52 o
  11   2  18        446.59        360.78        18.03 o
  12   2  18         87.85        111.52        13.90 o
  13   2  18        491.72        473.58        20.63 o
  14   2  18        374.94        298.21        15.86 o
  15   2  18        270.01        243.14        17.03 o
  16   2  18        231.56        225.65        17.16 o
  17   2  18        295.26        287.63        18.34 o
  18   2  18        464.46        404.81        20.41 o
  19   2  18        245.56        194.49        13.45 o
  20   2  18        139.35        113.93        10.79 o
  21   2  18        712.46        526.40        22.89 o
  22   2  18        187.32        129.70        13.73 o
   2   0  19        149.25        184.63        26.70 o
   4   0  19       1045.14        896.31       183.10 o
   6   0  19        566.40        556.75        53.40 o
   8   0  19        302.93        297.68        44.25 o
  10   0  19       1131.39       1116.25       109.10 o
  12   0  19        589.88        675.97        44.23 o
  14   0  19        680.63        767.02        33.45 o
  16   0  19         74.87         90.10         9.27 o
  18   0  19        120.25        113.70        15.26 o
  20   0  19        256.07        262.45        24.41 o
  22   0  19       1167.69       1126.08        45.78 o
  24   0  19          5.53         12.21         6.10 o
  26   0  19        597.16        508.11        24.41 o
   0   1  19        154.10        163.27        28.99 o
   1   1  19         88.73        121.24        18.34 o
   2   1  19         73.27        105.94        18.25 o
   3   1  19        154.84        403.67        55.69 o
   4   1  19        729.53        740.79        77.82 o
   5   1  19         85.75        348.45        55.69 o
   6   1  19        487.29        569.34        33.40 o
   7   1  19        173.57        274.81        72.48 o
   8   1  19        223.11        420.63        34.77 o
   9   1  19        518.96        532.02        20.20 o
  10   1  19        184.60        231.56        25.21 o
  11   1  19        124.78        149.03        20.65 o
  12   1  19        892.14        853.85        28.32 o
  13   1  19        241.21        277.71        17.62 o
  14   1  19        529.41        445.56        21.52 o
  15   1  19         40.14         33.29         6.61 o
  16   1  19        308.10        293.78        13.06 o
  17   1  19        432.76        454.38        17.06 o
  18   1  19        178.65        159.16         8.71 o
  19   1  19         10.16          6.97         5.51 o
  20   1  19        157.89        146.42         9.25 o
  21   1  19         16.47          1.72         4.72 o
  22   1  19         45.00         46.27         5.14 o
  23   1  19        226.01        213.74         8.65 o
  24   1  19        412.16        309.75        21.36 o
   1   2  19        265.31        266.44        19.42 o
   2   2  19        132.83        241.87        19.33 o
   3   2  19        170.73        196.17        17.16 o
   4   2  19         94.06        167.95        19.07 o
   5   2  19        190.63        188.30        15.62 o
   7   2  19        738.85        675.97        26.91 o
   8   2  19        136.69        516.56        73.24 o
   9   2  19       1331.32        980.91        57.98 o
  10   2  19        255.99        415.58        22.35 o
  11   2  19        810.31        673.03        25.63 o
  12   2  19        504.80        394.46        19.76 o
  13   2  19        689.83        590.31        24.41 o
  14   2  19        143.13        191.78        25.94 o
  15   2  19        575.65        451.65        28.99 o
  16   2  19        351.65        224.30        19.84 o
  17   2  19        129.36        102.23        12.21 o
  18   2  19        100.91         44.25         7.63 o
   0   0  20        184.81        183.10        24.41 o
   2   0  20        350.38        303.15        22.10 o
   4   0  20          9.94         20.55         8.04 o
   6   0  20        110.22         61.03         9.53 o
   8   0  20        943.01        883.85       115.20 o
  10   0  20         10.54          3.05         4.40 o
  12   0  20        267.43        243.92        23.07 o
  14   0  20         86.63         71.53         8.68 o
  16   0  20         49.54         44.25        10.68 o
  18   0  20         15.46         15.26         6.10 o
  20   0  20        904.29        956.71        39.67 o
  22   0  20         40.63         25.94         7.63 o
   1   1  20         78.99        226.97        42.72 o
   2   1  20        318.72        459.44        50.35 o
   3   1  20        200.60        330.25        29.75 o
   4   1  20        292.87        674.60        62.56 o
   5   1  20       1274.15       2008.58       137.33 o
   6   1  20       2301.37       2579.74       122.83 o
   7   1  20        171.39        306.83        20.31 o
   8   1  20         20.90         55.86        10.13 o
   9   1  20         80.80         74.01        12.33 o
  10   1  20        187.74        190.10        11.58 o
  11   1  20         29.63         57.05         7.71 o
  12   1  20        155.19        182.49        11.01 o
  13   1  20        237.57        231.18        12.11 o
  14   1  20        335.06        360.08        17.18 o
  15   1  20        254.31        314.79        21.36 o
  16   1  20        238.87        240.55        10.64 o
  17   1  20        132.93        179.43        10.57 o
  18   1  20       1238.99       1270.30        67.14 o
  19   1  20        748.97        731.20        21.50 o
  20   1  20        104.06        109.86        13.73 o
   0   2  20         43.94         38.15         9.16 o
   1   2  20         21.24         17.20         5.86 o
   2   2  20         34.44         55.79         8.63 o
   3   2  20        124.83         99.77        10.21 o
   4   2  20         49.76         82.19        15.26 o
   5   2  20        117.28        114.07        10.63 o
   7   2  20        488.67        509.45        20.41 o
   8   2  20        299.31        298.12        15.40 o
   9   2  20         94.33         93.94         9.12 o
  10   2  20        153.61        111.02        14.50 o
  11   2  20         14.03         23.69         5.34 o
  12   2  20        133.69         94.60        12.21 o
  13   2  20        391.82        227.35        16.78 o
  14   2  20         25.50         28.99         7.63 o
   2   0  21        378.00        267.10        17.26 o
   4   0  21         20.46         14.70         6.10 o
   6   0  21        138.25        138.16        12.95 o
   8   0  21        266.18        232.48        13.66 o
  10   0  21         34.08         29.26         5.69 o
  12   0  21        430.36        430.60        20.85 o
  14   0  21        246.38        189.21        19.84 o
  16   0  21          4.21         -6.10         6.10 o
  18   0  21         15.19          3.05         4.58 o
  20   0  21         34.23         44.25         7.63 o
   0   1  21       1013.03       1153.55        54.93 o
   1   1  21        481.72        724.99       121.31 o
   2   1  21        119.32        230.48        51.88 o
   4   1  21        415.31        429.66        22.68 o
   5   1  21        103.25        205.81        42.95 o
   6   1  21        273.54        322.95        43.83 o
   7   1  21        387.38        574.60        63.43 o
   8   1  21        851.11       1010.22        27.00 o
   9   1  21        524.57        576.00        22.24 o
  10   1  21        362.43        396.91        16.43 o
  11   1  21        537.82        575.23        16.09 o
  12   1  21        955.21        908.65        27.15 o
  13   1  21         55.00         83.04         8.59 o
  14   1  21        143.62        146.33         7.71 o
  15   1  21        363.90        365.77        18.31 o
  16   1  21        321.00        238.03        18.31 o
   1   2  21         53.73         36.62         5.39 o
   2   2  21          5.65         48.08         6.47 o
   3   2  21        140.83        120.72         8.63 o
   4   2  21        130.99        139.00         9.71 o
   5   2  21        146.89        114.26         8.04 o
   6   2  21         86.86         62.56         9.16 o
   0   0  22         94.48         57.98         9.16 o
   2   0  22         72.77         44.72         6.47 o
   4   0  22        629.73        509.55        27.47 o
   6   0  22         15.15         29.20         5.86 o
   8   0  22        201.64        175.94        12.09 o
  10   0  22         66.67         74.77        12.21 o
  12   0  22        600.03        563.04        28.99 o
  14   0  22        104.05        122.07        12.21 o
   1   1  22         21.44         27.92        10.57 o
   2   1  22         74.53         95.28        10.95 o
   3   1  22        175.24        210.37        22.24 o
   4   1  22        336.27        286.37        12.55 o
   5   1  22         94.13        246.49        37.00 o
   6   1  22        668.83        642.30        29.73 o
   7   1  22        252.08        249.87        11.01 o
   8   1  22         42.20         62.56         5.83 o
   9   1  22        198.06        193.89         8.13 o
  10   1  22        554.10        469.97        45.78 o
  11   1  22         17.96         43.05         9.16 o
   2   0  23        642.69        561.52        28.99 o
   4   0  23        140.28        117.49        13.73 o
   6   0  23       2543.21       2137.73        53.40 o
   8   0  23         13.70          7.63         4.58 o
                                                
